# Supplementary material for: Selection processes of Arctic seasonal glacier snowpack bacterial communities
Source: Microbiome. 2023 Mar 2;11:35. doi: 10.1186/s40168-023-01473-6 (PMC9979512; doi:10.1186/s40168-023-01473-6)
Supplement: Supplementary file 3 — Additional file 2: Supplementary Tables. [file 40168_2023_1473_MOESM2_ESM.xlsx]

## Sheet: SI Table I EstimatedINAAbund.
						amount of potential nucleators
						Pseudomonas		Acinetobacer		Escherichia		Enterobacter		Xanthomonas		Methylomonas		Haliangium		Duganella		Burholderia		Nitrosomonas		Bordetella		Rhizobiales		Roseomonas		Telmatospirilium		Phenylobacterium		Gemmata		Flavobacterium		Spirosoma		Nocardia		Actinoplanes		Bacillus		Paenibacillus
ID		16S copies/L	16S copies/m2 (or [EC] * density * 1e-2)	average 16S rRNA copy/glacier	average density.corrected 16S rRNA copy/glacier	OTU_0001	cell. Estimate	OTU_0010	cell. Estimate	OTU_0020		OTU_0030		OTU_0058		OTU_0132		OTU_0222		OTU_0250		OTU_0299		OTU_0319		OTU_0314		OTU_0373		OTU_0413		OTU_0429		OTU_0453		OTU_0485		OTU_0564		OTU_0612		OTU_0758		OTU_0826		OTU_0907		OTU_0960
AF1 M1 0-10		97250	68075	152523	2.55173e+06	0.722022	49151.6	0.00045918	31.2587	0.00714105	486.127	0	0	0	0	0	0	0	0	0.000256143	17.437	7.9169e-05	5.38943	0	0	0	0	0	0	0	0	0		0		0		0.00079169	53.8943	0	0	9.60538e-05	6.53886	0	0	0.000174172	11.8568	0	0
AF1 M2 15-65		40587	479251			0.0172371	8260.91	0.0126406	6058	0.0521628	24999.1	0	0	0	0	0	0	0	0	0	0	0	0	0	0	0	0	0	0	0	0	0		0		0		0	0	0	0	0	0	0	0	0	0	0	0
AF1 M3 65-107		33229.2	640658			0.717647	459766	0.00102028	653.653	0.00160184	1026.24	0	0	0	0	0	0	0	0	0.000206422	132.246	0.000591764	379.119	0	0	0	0	0	0	4.12844e-05	26.4492	0		0		2.04057e-05		0.00246909	1581.84	0	0	0	0	0	0	0.000510142	326.826	0.000102028	65.3653
AF2 M1 0-5		42567.6	61723			0.732226	45195.2	0.00102371	63.1866	0.00219367	135.4	0	0	0	0	0	0	0	0	0.000316609	19.5421	0.000292489	18.0533	0	0	0	0	4.22146e-05	2.60561	0	0	0		0		0		0.000919252	56.739	4.17842e-05	2.57904	0	0	0	0	0.000146245	9.02665	0.000229813	14.1847
AF2 M2 5-58		1242000	2.24256e+07			0.00377806	84725.1	0.000218566	4901.45	3.12237e-05	700.208	0	0	0	0	0	0	0	0	0	0	0	0	0	0	0	0	0	0	0.000125691	2818.7	0		6.28457e-05		0.000405908		0	0	0.00599494	134440	0	0	0.00169683	38052.4	0.000718144	16104.8	0	0
AF2 M3 59-109		38557.7	921529			0.729033	671825	0.000716653	660.417	0.000967482	891.562	0	0	0	0	0	0	0	0	0.000144901	133.531	0.000465825	429.271	0	0	0	0	0	0	0	0	0		0		1.79163e-05		0.000591239	544.844	0	0	0	0	0	0	0.000555406	511.823	0	0
AF2 M4 109-156		101556	2.22244e+06			0.0133579	29687.2	0.011227	24951.4	6.36092e-05	141.368	0	0	0	0	0	0	0	0	0.000117217	260.509	0	0	0	0	0	0	0	0	0	0	0		0		0		0.00251256	5584.02	0.0182876	40643.2	0	0	0	0	0.00108136	2403.25	0.00168564	3746.24
AF3 M1 0-5		38636.4	60659.1			0.709498	43037.5	0.00136902	83.0434	0.00368285	223.398	0	0	0	0	0	0	0	0	0.000542643	32.9162	0.000231383	14.0355	0	0	0	0	0	0	0	0	0		0		0		0.000886969	53.8027	0	0	0	0	0	0	0.000212101	12.8659	7.71278e-05	4.6785
AF3 M2 5-46		38921.6	561249			0.717369	402623	0.000513875	288.412	0.00142991	802.537	0	0	0.000364764	204.723	0	0	0	0	0.000315023	176.807	0.000134054	75.2378	0	0	0	0	0	0	0	0	0		0		0		0.000424505	238.253	0	0	0	0	0	0	0.000134054	75.2378	0.000156397	87.7775
AF3 M3 46-112		33888.9	1.02439e+06			0.740431	758493	0.00234703	2404.28	0.00187106	1916.7	0	0	0	0	0	0	0	0	0	0	0.000311843	319.45	0	0	0	0	0	0	0	0	0		0		0.000164128		0.000722164	739.78	0	0	0	0	0	0	0.000951943	975.164	1.64128e-05	16.8132
AF3 M4 112-147		88500	1.59743e+06			0.729587	1.16546e+06	0.000838675	1339.72	0.0011382	1818.19	0	0	0	0	2.80489e-05	44.806	1.40245e-05	22.403	0.000154269	246.433	0.000149763	239.236	0	0	0	0	0	0	1.40245e-05	22.403	0		0		0.000149763		0.0011382	1818.19	0	0	0	0	0	0	0.000269574	430.624	0	0
AF3 M5 147-181		34583.3	557829			0.707698	394775	0.000720092	401.688	0.00141249	787.927	2.67337e-05	14.9128	0	0	0	0	0	0	0	0	8.30875e-05	46.3486	0	0	0	0	0	0	0	0	0		0		0		0.00186947	1042.84	0	0	0	0	0	0	0.000249263	139.046	0	0
ALB1 M1 0-20		47234	176655	835673	1.14304e+07	0.0226776	4006.11	0.0398133	7033.24	0.0272228	4809.05	2.86878e-05	5.06786	0	0	0	0	0	0	0.000143439	25.3393	0	0	0	0	0	0	0	0	0	0	0		0		0		0.000364591	64.4069	0.00753488	1331.08	0	0	2.86878e-05	5.06786	0	0	0	0
ALB1 M2 20-54		32833.3	481928			0.742227	357700	0.00073828	355.797	0.000908652	437.905	0	0	0	0	0	0	0	0	0.000248176	119.603	8.51861e-05	41.0536	0	0	0	0	0	0	0	0	0		2.48176e-05		0		0.00073828	355.797	0.000198768	95.7916	0	0	0.00347446	1674.44	0.000312349	150.53	0	0
ALB1 M3 54-87		6737500	93166150			0.000320016	29814.6	0.000320016	29814.6	0.000246166	22934.3	0	0	0	0	0	0	0	0	0	0	0.000123083	11467.2	0	0	0	0	0	0	4.44731e-05	4143.39	4.44731e-05		0		0.00184624		0.000590798	55042.4	0.0397558	3.7039e+06	0	0	0	0	0.00322477	300440	0.000246166	22934.3
ALB2 M1 0-21		61090.9	200378			0.0151327	3032.26	0.0463516	9287.84	0.1551	31078.6	0	0	0.00248277	497.493	0	0	0	0	0	0	0.00476783	955.369	0	0	0	0	0	0	4.28064e-05	8.57747	0		0		0		0	0	0.00538972	1079.98	0	0	0.00393819	789.127	2.07297e-05	4.15378	0	0
ALB2 M2 21-51		280000	3.04864e+06			0.0220767	67303.8	0.0219681	66972.8	0.0177337	54063.7	0	0	0	0	0	0	0	0	0	0	0.00108574	3310.02	1.84638e-05	56.2895	0	0	0	0	0	0	0		0		0		0.000144765	441.336	0.0367703	112099	0	0	0	0	0.00242481	7392.38	0	0
ALB2 M3 51-90		412500	5.41943e+06			0.000676454	3665.99	0.00138947	7530.14	0.00393075	21302.4	0	0	0	0	0	0	0	0	0	0	0	0	0	0	0	0	0	0	0	0	0		0		0		0	0	0.00469861	25463.8	0	0	0	0	0.0869518	471229	0.0123773	67077.7
ALB3 M1 0-11		156667	70656.7			0.0298307	2107.74	0.0424341	2998.25	0.0956004	6754.81	0	0	0	0	0	0	0	0	0	0	0.00252068	178.103	0	0	0	0	0	0	3.00761e-05	2.12508	0		0		0		0	0	0.0017784	125.656	0	0	0	0	0.000371144	26.2238	0	0
ALB3 M2 11-61		76600	1.094e+06			0.0117584	12863.7	0.0249599	27306.2	0.0662747	72504.6	0	0	0	0	0	0	0	0	0	0	0.0196152	21459	0	0	0	0	0	0	0	0	0		0		0		0	0	0.00606627	6636.51	0	0	0	0	0.00272582	2982.04	0	0
ALB3 M3 61-104		175167	2.29171e+06			0.000481419	1103.27	0.004264	9771.84	0.00256757	5884.12	0	0	0	0	0	0	0	0	0	0	0.000320946	735.514	0	0	0.000103554	237.315	0	0	0	0	0		0		0		2.29247e-05	52.5367	0.00316361	7250.07	0	0	0.000994118	2278.23	2.29247e-05	52.5367	0	0
ALB3 M4 104-161		377143	8.35409e+06			0.00171285	14309.3	0.000305867	2555.24	0.000244693	2044.19	0	0	0	0	0	0	0	0	0.00053546	4473.29	0.000387431	3236.63	0	0	0	0	0	0	0	0	0		0		0.000407822		0.00422096	35262.3	0.0111743	93351.3	0	0	3.69283e-05	308.502	0.0353174	295045	0.00199833	16694.2
HDF1 M1 0-5		20333.3	13826.7	496285	6.91412e+06	0.748971	10355.8	0.000621856	8.5982	0.00360311	49.819	0	0	0	0	0	0	0	0	0.00190444	26.3321	0.000128029	1.77022	0	0	0	0	0	0	0	0	0		0		0.000365798		0.00122542	16.9435	0	0	0	0	0	0	0.000420668	5.81643	3.65798e-05	0.505777
HDF1 M2 5-57		287125	5.70029e+06			0.0155861	88845.4	0.0075704	43153.5	0.00937787	53456.6	0	0	0	0	0	0	0	0	0	0	0	0	0	0	0	0	0	0	0	0	0		0		0		0.000340537	1941.16	0.00565815	32253.1	0	0	0	0	0.002148	12244.2	0.011683	66596.7
HDF1 M3 57-108		73936.2	1.12124e+06			0.00169288	1898.13	0.0117361	13159	0.0229966	25784.7	0	0	0	0	0	0	0	0	0	0	0.00110323	1236.99	0	0	0	0	0	0	0	0	0		0		0		0	0	0.00102714	1151.68	0	0	0	0	0.063835	71574.5	0.00262492	2943.17
HDF2 M1 0-5		42444.4	69990.9			0.000254823	17.8353	0.0417909	2924.98	0.152155	10649.4	0	0	0	0	0	0	0	0	0	0	0.00122315	85.6092	0	0	0	0	0	0	0	0	0		0		0		0.00677828	474.418	0	0	0	0	0	0	0.000688021	48.1552	0.00741534	519.006
HDF2 M2 5-48		46489.4	653640			0.015563	10172.6	0.0311948	20390.2	0.0390451	25521.5	0	0	0	0	0	0	0	0	0	0	0.0127855	8357.12	0	0	0	0	0	0	0	0	0		0		0		0.00424653	2775.7	0	0	0	0	0	0	0.0143234	9362.37	0.0485941	31763
HDF2 M3 48-92		269833	4.58825e+06			0.00128131	5878.97	0.000880902	4041.8	0.00296303	13595.1	1.71745e-05	78.8006	0	0	0	0	0	0	1.71745e-05	78.8006	0.000384394	1763.69	0	0	0	0	0	0	0	0	0		3.43489e-05		0		0.000448459	2057.64	0	0	0	0	0.000669804	3073.22	0.100487	461059	0.00514126	23589.4
HDF2 M4 92-135		4300000	5.96625e+07			0.00151175	90195	0.000186846	11147.7	0.00033972	20268.5	0	0	0	0	0	0	0	0	0	0	0	0	0	0	0	0	0	0	0	0	0		0		0.00101916		0.00203832	121611	0.0199246	1.18875e+06	0	0	0.000179454	10706.7	0.00067944	40537.1	0.000305748	18241.7
HDF2 M5 135-175		335000	4.49202e+06			0.00417354	18747.6	0.0139814	62804.5	0.0326675	146743	0	0	0	0	0	0	0	0	0	0	0.00476163	21389.3	0	0	0	0	0	0	0	0	0		0		1.89707e-05		0.0104339	46869.1	0.00489443	21985.8	0	0	0	0	0.00254207	11419	0.00331986	14912.9
HDF3 M1 0-5		199737	222906			0.0388006	8648.9	0.00747081	1665.29	0.0133249	2970.21	0	0	0	0	0	0	0	0	0	0	0.000561587	125.181	0	0	0	0	0	0	0	0	0		0		0		0.00190599	424.858	0	0	0	0	0	0	0.00447568	997.658	0.0254756	5678.68
HDF3 M2 5-49		431667	5.4295e+06			0.159064	863638	0.00080583	4375.26	0.00268026	14552.5	0	0	0	0	0	0	0	0	0	0	0	0	0	0	0	0	0	0	3.01023e-05	163.441	0		0		0		0	0	0	0	0	0	0	0	0.000543059	2948.54	0.505711	2.74576e+06
HDF3 M3 49-88		112167	1.6576e+06			0.203284	336964	0.0271653	45029.2	0.016476	27310.6	0	0	0	0	0	0	0	0	0	0	0.00270582	4485.16	0	0	0	0	0	0	0	0	0		0		0		0	0	5.35805e-05	88.815	0	0	0	0	0.00691189	11457.1	0.199962	331458
HDF3 M4 88-136		312833	5691064			0.00094035	5351.59	0.0657339	374096	0.00616326	35075.5	0	0	0	0	0	0	0	0	0	0	0.000249249	1418.49	0	0	0	0	0	0	0	0	0		0		0		0	0	0.000373874	2127.74	0	0	0	0	0.0818105	465589	0.0116581	66346.9
HDF3 M5 136-201		20145.5	580716			0.0278721	16185.8	0.054839	31845.8	0.0684921	39774.5	0	0	0	0	0	0	0	0	0	0	0.00563853	3274.38	0	0	0	0	0	0	0	0	0		0		0		1.8858e-05	10.9511	0	0	0	0	0	0	0.0110885	6439.26	0	0
KV1.5 M1 0-5		259275	168529			0.000445798	126.246	0.00438368	1241.42	0.00797484	2258.41	0	0	0	0	0	0	0	0	0	0	0	0	0	0	0	0	0	0	0	0	0		0		0.0011888		0.00212993	603.177	0.0643683	18228.6	0	0	0	0	2.47666e-05	4.17388	2.47666e-05	4.17388
KV1.5 M2 5-55		29614.3	443740			0.0206638	11037.5	0.0145249	7758.43	0.104086	55597.2	0	0	0	0	0	0	0	0	0	0	0	0	0	0	0	0	0	0	0	0	0		0		0		5.4811e-05	29.2771	0.000822166	439.156	0	0	0.000223244	99.0625	5.4811e-05	24.3219	0	0
KV1.5 M3 55-75		3.05893e+06	1.85371e+07			0.000335028	56.4618	1.45664e-05	2.45486	0.000742888	125.198	0	0	0.000527083	88.8286	0	0	0	0	0	0	0	0	0	0	0	0	0	0	0	0	0		0		0.000131098		0.00502542	846.927	0.011289	1902.52	0	0	0.000341054	6322.15	0.00739975	137170	0.000436993	8100.58
KV1 M1 0-5		157000	283192	259539	3.43627e+06	0.00124851	554.015	0.00133364	591.788	0.00669656	2971.53	0	0	0.0015399	683.318	0	0	0	0	0	0	0.000397253	176.277	2.23174e-05	9.90315	0	0	0	0	0	0	0		0		0		0.00221327	982.117	0.0157199	6975.55	0	0	0	0	0.000198627	56.2494	0.00201464	570.53
KV1 M2 5-20		121562	534146			0.0215843	400111	0.0117456	217730	0.0136119	252326	0	0	0	0	0	0	0	0	0	0	0.0029009	53774.3	0	0	0	0	2.11748e-05	392.519	0	0	0		0		0		0	0	0.00426007	78969.3	0	0	0	0	0.0084187	4496.81	0.00172431	921.034
KV2 M1 0-5		107750	63572.5			0.0200943	1277.45	0.0271966	1728.96	0.0838803	5332.48	0	0	0	0	0	0	0	0	0	0	0.00825715	524.927	0	0	0	0	0	0	0	0	0		0		0		0.0102974	654.63	0.0078337	498.008	0	0	0	0	1.92474e-05	1.22361	0	0
KV2 M2 5-47		33866.7	372093			0.0160931	5988.13	0.134536	50060	0.152133	56607.5	0	0	0	0	0	0	0	0	0	0	0.00746186	2776.5	0	0	0	0	0	0	7.00607e-05	26.0691	0		0		0		0	0	0	0	0	0	0.000140121	52.1382	0.00835282	3108.03	0	0
KV2 M3 47-92		63500	1.0983e+06			0.0164979	18119.6	0.0204454	22455.1	0.0649833	71370.9	0	0	0	0	0	0	0	0	0	0	0	0	0	0	0	0	0	0	0	0	0		0		0.000107269		0	0	0.00574959	6314.75	0	0	0.000248189	272.585	0.00233845	2568.31	0	0
KV2 M4 92-127		392333	5.6547e+06			0.00227262	12851	0.00247224	13979.8	0.00472951	26744	9.84252e-05	556.565	0	0	0	0	0	0	0	0	0	0	0	0	0	0	0	0	0	0	0		0		0		0.00239547	13545.6	0.00620365	35079.8	0	0	0	0	0.0627582	354879	0.00531302	30043.6
KV2 M5 127-162						0.00924435	0	0.00531715	0	0.0280419	0	0	0	0	0		0	0	0	0	0	0	0	0	0	0	0	0	0	0	0	0		0		0		0.0227027	0	0.00485383	0	0	0	0.000200813	0	0.0101931	0	0.00134584	0
KV3 M1 0-5		299500	166222			0.0597236	9927.4	0.0106438	1769.24	0.0328184	5455.15	0	0	0	0		0	0	0	0	0	0.000635672	105.663	0	0	0	0	0	0	0	0	0		0		0		5.91322e-05	9.82911	0.0123143	2046.91	0	0	0	0	0.000473058	78.6329	0.050425	8381.77
KV3 M2 5-50		86451.6	1.03353e+06			0.005997	6198.08	0.00488089	5044.54	0.00509745	5268.36	0	0	0	0		0	0	0	0	0	0	0	0	0	0	0	0	0	0	0	0		0		0		0	0	0	0	0	0	0	0	0.00614693	6353.03	1.66583e-05	17.2169
KV3 M3 50-100		235667	4.39518e+06			0.00725079	31868.5	0.0161241	70868.5	0.000456343	2005.71	0	0	0	0		0	0	0	0	0	0.00796065	34988.5	0	0	0	0	0	0	0	0	0		0		0		0.00451273	19834.3	0	0	0	0	0	0	0.0102424	45017.1	0.00289017	12702.8
KV3 M4 100-150		243500	5120805			0.00393568	20153.9	0.0202103	103493	0.00985693	50475.4	0	0	0	0		0	0	0	0	0	0.00615172	31501.8	0	0	0	0	0	0	9.80809e-05	502.253	0		0		0		0	0	0	0	0	0	0.000245202	1255.63	0.102806	526451	0.00416615	21334
KV3 M5 150-200		831667	1.74608e+07			0.00461901	80651.8	0.00234136	40882.1	0.000477829	8343.29	0	0	0	0		0	0	0	0	0	0	0	0	0	0	0	0	0	0	0	0		0		0.00215023		0.00336073	58681.2	0.0301032	525627	0	0	7.19217e-05	1255.81	0.000637105	11124.4	0.000445973	7787.07
KV3 M6 200-224		541667	5.05267e+06			0.0128317	64834.5	0.00976694	49349.1	0.0602856	304603	0	0	0	0		0	0	0	0	0	0.00279537	14124.1	0	0	0	0	0	0	0	0	0		0		0		0	0	0	0	0	0	0	0	3.36791e-05	170.169	0	0
LF1 M1		203611	146600	115480	997530	0.000989845	145.111	0.00694724	1018.47	0.00520585	763.178	0	0	0	0		0	0	0	0	0	0.000146644	21.498	0	0	0	0	0	0	2.96639e-05	4.34873	0		0		0		0.0800491	11735.2	0.000989845	145.111	0	0	0	0	0.00159475	233.79	0.000916523	134.362
LF1 M2		261644	1.56568e+06			0.00203403	3184.63	0.00486518	7617.29	0	0	0	0	0	0		0	0	0	0.000144256	225.858	0.000137434	215.178	0	0	0	0	0	0	0	0	0		0		0		0.00327094	5121.23	0.0210824	33008.3	0	0	0	0	0.00791622	12394.2	0.00151178	2366.96
LF2 M1		41973.7	10493.4			0.729274	7652.58	0.00115939	12.166	0.00180151	18.904	5.59128e-05	0.586716	0	0		0	0	0	0.000354114	3.71587	0.000160531	1.68452	0	0	0	0	0	0	0	0	0		0		0		0.00137343	14.412	0.000142694	1.49735	0	0	0	0	0.000178368	1.87169	0	0
LF2 M2		46454.5	619936			0.723018	448225	0.000977625	606.065	0.00160478	994.861	0	0	0	0		0	0	0	0	0	0.000166012	102.917	0	0	0	0	0	0	0	0	0		0		0		0.00047959	297.315	0	0	0	0	2.66702e-05	16.5338	0.00105141	651.806	0.000258241	160.093
LF2 M3		152963	1.96114e+06			0.00147656	2895.74	0.00152929	2999.16	0.000210937	413.677	0	0	0	0		0	0	0	8.62069e-05	169.064	7.91014e-05	155.129	0	0	0	0	0	0	0	0	0		0		0.000263671		0.00166113	3257.7	0.00018457	361.967	0	0	0	0	0.000896483	1758.13	0	0
LF3 M1		59285.7	20750			0.755492	15676.5	0.000102583	2.12861	0.000410334	8.51442	0	0	0	0		0	0	0	0.000193533	4.01581	6.83889e-05	1.41907	0	0	0	0	0	0	0	0	0		0		0		0.000769375	15.9645	0.00018807	3.90244	0	0	0	0	0.000239361	4.96675	0	0
LF3 M2		46309.5	603598			0.744235	449219	0.000894283	539.788	0.00129352	780.764	0	0	0	0		0	0	0	0	0	0.000143724	86.7516	0	0	0	0	0	0	0	0	0		0		0		0.000383264	231.338	0	0	0	0	0	0	0.000447141	269.894	4.7908e-05	28.9172
LF3 M3		179310	3.21952e+06			0.0626646	201750	0.0259112	83421.5	0	0	0	0	0	0		0	0	0	0	0	0.00618683	19918.6	0	0	0	0	0	0	1.68294e-05	54.1824	0		5.04881e-05		0		6.12557e-05	197.214	0	0	0	0	0	0	0.0667075	214766	0.00612557	19721.4
LF3 M4		47767.9	830062			0.000860571	714.328	0.0845432	70176.1	0.0109962	9127.52											0	0													1.59365e-05		1.59365e-05	13.2283	0	0					0.0172752	14339.5	0.000270921	224.881
WSB1 M1		570000	969000	2.40289e+06	3.95264e+07	0.709417	687425	0.00179372	1738.12	0.00146933	1423.78											0.000286232	277.359													0		0.00124034	1201.89	9.54107e-05	92.453					0.000228986	221.887	0	0
WSB1 M2		96833.3	1.49782e+06			0.751713	1.12593e+06	0.000909245	1361.88	0.000613212	918.479											0.000317178	475.075													0		0.00126871	1900.3	0	0					0.000169162	253.374	0	0
WSB1 M3		169000	2.69217e+06			0.0138112	37182.1	0.00565004	15210.9	0.0440018	118460											0	0													0		0	0	0.0209451	56387.8					0	0	0	0
WSB2 M1		417750	459525			0.000666568	306.305	0.00570286	2620.61	0.0116279	5343.31											7.40631e-05	34.0338													0		0	0	0.0394756	18140					0.00096282	442.44	0	0
WSB2 M2		63833.3	1.03218e+06			0.106476	109903	0.238495	246171	0.108709	112207											0	0													0		5.44633e-05	56.2162	0	0					0	0	0	0
WSB2 M3		311500	8.78119e+06			0.000279229	2451.96	0.0105309	92474.1	0.0227372	199660											0	0													0.0208225		0.0308748	271117	0.0378954	332767					0.00019945	1751.4	0	0
WSB3 M1		219167	263000			0.0115257	3031.26	0.0259501	6824.88	0.0178292	4689.08											0.00611944	1609.41													0		0.00241557	635.295	0.0215331	5663.2					0	0	0	0
WSB3 M2		219500	2.81838e+06			0.0220281	62083.5	0.00226575	6385.74	0.0115301	32496.3											0.00903781	25472													0		0	0	0.00551332	15538.6					2.5175e-05	70.9526	0	0
WSB3 M3		150333	3.17128e+06			0.0373461	118435	0.0182646	57922.1	0	0											0.0181479	57552													0		0.00933652	29608.7	0	0					0.000525179	1665.49	0	0
WSB3 M4		471667	1.05193e+07			0.0125396	131909	0.0305115	320961	0.00642825	67621											0.000135808	1428.61													0		0.0243549	256198	0	0					0.000905387	9524.08	0	0
WSB3 M5		234167	5.54928e+06			0.011878	65914.3	0.023756	131829	0.011518	63916.9											0.00395933	21971.4													0		0.00323945	17976.6	8.99847e-05	499.35					0.0414829	230201	0.00260956	14481.2
WSB3 M6		1.14333e+06	2.5725e+07			0.0256863	660781	0.00824317	212056	0.01104	284003											0	0													0		0.000441599	11360.1	0.00309119	79520.9					0.0320895	825502	0.00360639	92774.3
WSB3 M7		1.30667e+06	2.91452e+07			0.0131762	384022	0.0454044	1.32332e+06	0.0120722	351847											0	0													0		0	0	0.00281329	81993.9					0.0236815	690202	0	0
WSB3 M8		2.82667e+07	4.60747e+08			0.00120938	557219	0.000445562	205291	0.000159129	73318.3											0	0													0		9.54775e-05	43991	9.54775e-05	43991					6.36517e-05	29327.3	0	0
H1 M1 0-5		1.56833e+06	2.66617e+06	3.49577e+06	4.9093e+07	0.416323	1.10999e+06	0.00094569	2521.37	0.000303972	810.44					0						0	0													0.000439071		0.000911916	2431.32	0.0064003	17064.3					0.000202648	540.293	0	0
H1 M2 5-53		242167	3901305			0.101075	394323	0.0310238	121033	0.02526	98546.9					0						0.00279509	10904.5													8.6804e-05		0.000624989	2438.27	0.00861096	33594					0.00192705	7518.01	0	0
H1 M3 53-102		406667	9.15081e+06			0.0121616	111288	0.00365139	33413.2	0.00238577	21831.7					0						1.45474e-05	133.12													0.000290947		0.051745	473508	0.019348	177050					2.90947e-05	266.24	0	0
H2 M1 0-5		348333	435417			0.204318	88963.6	0.0170944	7443.17	0.0654673	28505.6					0						0	0													0		0.000122103	53.1655	0.0022589	983.562					0.0140011	6096.31	0	0
H2 M2 5-51		134167	2.16008e+06			0.102292	220958	0.003663	7912.39	0.00258966	5593.88					0						0	0													0.000460005		0.000511117	1104.05	0.00403782	8722.03					0.00105631	2281.71	0	0
H2 M3 51-97		420000	8.8116e+06			0.203923	1.79688e+06	0.00927423	81720.8	0.0726182	639883					0						0.0043676	38485.5													0.00149272		0	0	0	0					0.00286105	25210.4	0	0
H2 M4 97-151		66666.7	1.67667e+06			0.0148598	24915	0.0198131	33220	0.0140031	23478.5					0						0	0													0		0	0	0	0					0.0291574	48887.3	0	0
H2 M5 151-169		90833.3	773991			0.247864	191845	0.0043584	3373.36	0.103936	80445.2					0						0	0													1.44797e-05		0.00134662	1042.27	0.00137558	1064.68					0.000347514	268.973	0.000781906	605.188
HB3 M1		781667	781667			0.133817	104601	0.00156369	1222.29	0.0447217	34957.4					0						0.00138995	1086.48													0		0.0359823	28126.2	0.0175134	13689.6					0	0	0.00182431	1426
HB3 M2		355000	6049200			0.0225589	136463	0.0113229	68494.7	0.00333454	20171.3					0						0.00043494	2631.04													0.00139181		0.000898876	5437.48	0.0208626	126202					0.00189924	11488.9	0.000391446	2367.94
HB3 M3		46000000	6.43541e+08			0.712797	4.58714e+08	0.000389888	250909	0.000697694	448995					0						0.000266765	171674													0		0.00229828	1.47904e+06	0	0					2.05204e-05	13205.7	0.000328326	211292
HB3 M4		64333.3	1.39153e+06			0.681686	948586	0.00158174	2201.04	0.00141282	1965.98					0						0.000138211	192.324													0		0.000522129	726.558	0	0					0.000353205	491.495	0	0
HB3 M5		129500	2.98498e+06			0.00340346	10159.2	0.00486208	14513.2	0.00288483	8611.16					0						0	0													0		0.00270656	8079.01	0.00063207	1886.71					0.0203559	60761.9	0.00123173	3676.67
HB3 M6		1.75167e+06	5.05636e+07			0.011256	569144	0.0987979	4.99558e+06	0.0299877	1.51629e+06					0						0	0													0		0.00335556	169669	0.0221722	1.12111e+06					0.000849509	42954.3	0	0
HB3 M7		77166.7	1.50591e+06			0.0277794	41833.2	0.000176315	265.514	0.000430992	649.034					0						0	0													0		0.000274268	413.022	0	0					1.95906e-05	29.5016	0	0
[truncated: 8 more columns]

## Sheet: SI Table II Chemical data
name	Clusters	immigration genus	percent nucleation	16S copies/m2 (or [EC] * density * 1e-2)	layer	Glacier	zone	altitude	Bulk density Kg.m3	J-C SWE kg m2	Cl mg.m2	Br mg.m2	SO4 mg.m2	NO3 mg.m2	Na mg.m2	NH4 mg.m2	K mg.m2	Mg mg.m2	Ca mg.m2	nss-SO4	Brenr	nssCa	sea salt particle	Cl depl	nssK+	temp	OC depot mg m2	EC depot mg.m.2	OC (ppb)	EC (ppb)	TC (ppb)	MSA	C1-formic	C2-acetic	C2-oxalic	C2-glycolic	C3-malonic	C4-succinic	C5-glutaric	C6-adipic	Shannon
AF1-M1	b	16.0084	73	68075	M1	AF	ablation	336	70	10.5	0.39	0.05	1.15	0.1	0.48	0.05	0.02	0.26	0.07	1.03	11.47	0.05	1.56	0.25	0	-13.83	45.142	2.447	43	2.3	45.3	0.19	0.12	0.26	0	0	0	0.02	0	0	1.35397
AF1-M2	g	18.3777	8	479251	M2	AF	ablation	336	236	126.8	101.71	0.9	58.18	2.37	94.96	1.21	3.91	8.45	15.49	34.25	15.04	11.88	308.42	0.13	0.4	-12.32	572.878	27.561	45.2	2.2	47.4	0.97	2.47	5.24	0.07	0.04	0.02	0.1	0.01	0.01	3.26099
AF1-M3	b	16.983	73	640658	M3	AF	ablation	336	459	192.8	330.98	3.93	248.15	31.71	419.76	0.44	19.71	28.39	78.4	142.37	5.77	62.45	1363.38	1.96	4.18	-10.64	354.938	18.7	18.4	1	19.4	0.32	3.25	6.9	0.1	0.05	0.03	0.09	0.01	0.01	1.33651
AF2-M1	b	13.1646	74	61723	M1	AF	equilibrium	507	290	14.5	5.28	0.09	4.7	1.61	3.07	0.2	0.64	2.02	0.45	3.93	2.43	0.33	9.96	-0.14	0.53	-7.8	52.735	2.257	36.4	1.6	37.9	0.75	0.25	0.54	0.02	0	0	0.01	0	0.02	1.27876
AF2-M2	f	31.4302	0	2.24256e+07	M2	AF	equilibrium	507	341	180.56	145.7	2.02	94.57	7.67	146.31	1.53	5.7	16.75	7.19	57.7	19.51	1.63	475.21	0.1	0.29	-11.3	787.311	29.243	43.6	1.6	45.2	1.11	3.15	6.7	0.74	0.05	0.27	0.08	0.01	0.04	2.63566
AF2-M3	b	16.5921	74	921529	M3	AF	equilibrium	507	478	239	304.26	4.32	177.11	4.16	368.25	0.51	14.45	51.74	16.49	84.31	7.51	2.5	1196.08	1.43	0.83	-11.76	828.379	21.524	34.7	0.9	35.6	0.34	3.41	7.24	0.1	0.06	0.03	0.09	0.01	0.01	1.26155
AF3-M1	b	18.3712	72	60659.1	M1	AF	accumulation	785	314	15.7	6.72	0.15	7.58	0.36	4.76	0.34	0.21	0.48	0.59	6.38	6.73	0.41	15.46	-0.09	0.03	-12.6	48.922	1.415	31.2	0.9	32.1	0.64	0.3	0.63	0.01	0	0	0.01	0	0.01	1.39897
AF3-M2	b	17.1507	73	561249	M2	AF	accumulation	785	352	144.2	72.85	0.55	53.08	23.83	154.67	2.33	3.46	5.83	12.96	14.1012	13.8348	7.07968	502.363	2.79859	-2.25992	-12.28	458.947	23.665	31.8	1.6	33.5	0.6	2.54	5.39	0.08	0.04	0.02	0.07	0	0.01	1.31402
AF3-M3	b	14.292	75	1.02439e+06	M3	AF	accumulation	785	458	302.28	244.45	2.42	155.15	51.6	297	3.64	13.1	42.32	22.66	80.3	7.49	11.37	964.65	1.94	2.11	-11.37	616.854	31.481	20.4	1	21.4	0.52	5.26	11.17	0.28	0.09	0.05	0.14	0.01	0.03	1.25037
AF3-M4	b	16.3949	74	1.59743e+06	M4	AF	accumulation	785	516	180.5	200.62	2.64	136.2	10.18	229.7	0.89	8.57	13.12	29.95	78.32	7.62	21.22	746.05	1.11	0.07	-10.07	213.173	6.406	11.8	0.4	12.2	0.31	3.14	6.68	0.16	0.09	0.03	0.08	0.01	0.07	1.28661
AF3-M5	b	21.9129	72	557829	M5	AF	accumulation	785	474	161.3	83.25	0.92	40.4	3.41	49.28	1.36	1.87	3.26	6.01	27.98	19.22	4.14	160.06	-1.26	0.05	-9	279.484	7.202	17.3	0.4	17.8	0.92	2.81	5.96	0.08	0.05	0.03	0.07	0.01	0.01	1.36358
ALB1-M1	g	22.1608	10	176655	M1	ALB	ablation	195	187	37.4	63.48	0.85	43.18	14.53	56.24	0.75	0.84	5.57	10.19	29.01	20.07	8.06	182.67	-0.35	-1.24	-4.53	140.901	13.598	37.7	3.6	41.3	1086.67	588.1	366.09	272.82	27.49	49.55	98.71	46.94	59.67	3.08342
ALB1-M2	b	16.1019	75	481928	M2	ALB	ablation	195	432	120.98	165.85	0.19	77.13	21.5	123.07	0.32	1.82	10.93	14.89	46.12	9.11	10.21	399.75	-1.87	-2.74	-6.15	572.588	30.433	47.3	2.5	49.8	92.41	909.31	302.7	0.06	0.03	7.42	58.4	4.84	62.59	1.23236
ALB1-M3	f	68.1979	4	93166150	M3	ALB	ablation	195	419	138.28	208.34	0.74	98.87	71.61	160.58	0.37	7.23	14.49	61.89	58.4	6.89	55.79	521.56	-1.07	1.29	-6.3	3727.46	0	269.6	0	269.6	0.24	1750.52	792.61	513.97	53.46	39.8	551.32	0	427.67	3.82346
ALB2-M1	g	28.7558	22	200378	M1	ALB	equilibrium	340	136	32.8	46.68	0.29	38.93	14.55	44.53	0.84	1.02	4.02	10.32	27.71	8.56	8.63	144.62	-0.21	-0.63	-5.2	189.65	18.762	57.8	5.7	63.5	1125.43	745.08	431.4	111.13	40.23	38.06	215.37	112.71	151.71	3.30613
ALB2-M2	g	79.2967	10	3.04864e+06	M2	ALB	equilibrium	340	363	108.88	142.91	0.11	68.37	39.2	105.69	0.29	1.47	7.62	16.56	41.74	1.84	12.54	343.28	-1.32	-2.44	-7	475.14	21.125	43.6	1.9	45.6	185.93	2515.62	1271.71	13.14	32.55	8.16	228.59	35.52	287.37	4.0517
ALB2-M3	c	31.2043	9	5.41943e+06	M3	ALB	equilibrium	340	337	131.38	108.32	1.21	55.39	39.67	72.34	0.46	1.57	5.65	14.19	37.16	40.39	11.44	234.95	-1.77	-1.11	-6.92	1020.03	0	77.6	0	77.6	0.23	3344.47	1896.92	153.48	35.51	16.32	111.03	0	256.12	2.86209
ALB3-M1	f	44.6698	15	70656.7	M1	ALB	accumulation	513	41	4.51	3.93	0	1.7	1.04	1.72	0.01	0.04	0.16	0.59	1.26	0.42	0.52	5.58	-0.42	-0.02	-10.6	31.941	0.985	70.8	2.2	73	17.06	37.99	33.39	12.34	0	3.72	10.37	2.5	5.34	3.2809
ALB3-M2	g	36.9911	10	1.094e+06	M2	ALB	accumulation	513	286	146.45	231.33	0.38	117.25	15.73	195.22	1.86	1.34	17.41	21.82	68.05	9.5	14.4	634.07	-1.3	-5.89	-10.5167	642.269	32.752	45	2.3	47.3	613.75	301.03	600.9	0.07	26.08	37.7	112.96	103.04	30.67	3.73029
ALB3-M3	e	18.6481	0	2.29171e+06	M3	ALB	accumulation	513	304	130.83	168.23	0.13	69.6	15.66	179.11	0.4	3.66	15.15	20.77	24.47	16.54	13.97	581.73	-1.07	-2.97	-8.38	391.211	55.997	29.9	4.3	34.2	0.23	612.56	570.34	14.32	0.04	16.76	0.06	0	15.51	1.51422
ALB3-M4	c	85.9917	4	8.35409e+06	M4	ALB	accumulation	513	389	221.51	309.4	1.11	134.03	28.44	250.56	0.91	2.07	20.6	37.33	70.892	13.2953	27.8047	813.808	-1.56913	-7.19739	-6.6	1486.65	13.584	67.1	0.6	67.7	223.77	4141.66	1719.95	978.82	20.64	66.88	11.97	0.01	0.01	3.76288
HDF1-M1	b	15.4686	76	13826.7	M1	HDF	ablation	672	136	6.8	8.13	0.03	4.78	1.42	4.97	0.1	0.06	0.49	0.76	3.53	1.82	0.57	16.15	-0.44	-0.12	-11.6	44.628	2.13	65.6	3.1	68.8	87.66	129.48	110.43	12.69	0	3.6	23.06	11.2	1.33	1.195
HDF1-M2	d	35.6161	2	5.70029e+06	M2	HDF	ablation	672	382	198.53	267.23	0.46	110.42	39.65	221.45	1.76	2.13	18.56	23.08	54.61	7.24	14.67	719.27	-1.33	-6.06	-11.31	952.373	26.91	48	1.4	49.3	223.56	2824.98	717.8	107.79	0.06	11.64	46.14	32.49	0.01	2.41077
HDF1-M3	c	54.6273	9	1.12124e+06	M3	HDF	ablation	672	297	151.65	99.33	0.85	30.11	33.24	41.3	0.75	1.42	3.67	9.51	19.71	51.19	7.94	134.14	-5.22	-0.11	-9.09	1036.73	3.33	68.4	0.2	68.6	30.8	2772.67	3735.45	3701.61	0.04	26.94	27.17	0	72.68	3.51185
HDF2-M1	d	19.6634	22	69990.9	M1	HDF	equilibrium	718	330	16.49	13.2	0.04	9.42	3.71	6.28	0.22	0.15	0.53	1.46	7.84	1.41	1.22	20.38	-0.5	-0.08	-15.1	204.23	6.098	123.9	3.7	127.5	249.94	299.47	254.09	36.82	10.4	4.47	32.08	24.11	10.18	2.38164
HDF2-M2	g	49.1268	19	653640	M2	HDF	equilibrium	718	327	143.13	162.66	0.14	62	26.39	102.6	0.44	1.34	7.67	14.06	36.14	16.03	10.16	333.24	-3	-2.46	-14.28	882.889	26.156	61.7	1.8	63.5	253.98	2306.44	688.14	0.08	0.04	6.49	26.39	35.17	0.01	3.93805
HDF2-M3	c	16.7484	10	4.58825e+06	M3	HDF	equilibrium	718	386	170.04	127.61	1.86	57.62	70.88	71.15	3.07	1.59	5.34	19.13	39.69	25.23	16.42	231.1	-3.05	-1.04	-10.88	1068.96	0	62.9	0	62.9	218.52	2931.51	876.31	1303.65	67.91	146.68	34.07	0.01	0.01	2.57054
HDF2-M4	f	87.7746	2	5.96625e+07	M4	HDF	equilibrium	718	323	138.75	98.16	0.27	48.15	22.97	55.45	0.37	1.3	4.14	29.03	34.18	19.97	26.92	180.11	-3.3	-0.75	-8.9	1607.37	0	115.8	0	115.8	61.78	4457.88	1002.11	1014.93	27.16	32.07	76.12	0	0.01	3.6894
HDF2-M5	f	45.5533	3	4.49202e+06	M5	HDF	equilibrium	718	335	156.59	21.28	0.18	14.86	24.45	4.94	0.42	1.47	0.75	3.83	13.61	49.64	3.64	16.05	-3.68	1.28	-7.7	2934.61	111.442	187.4	7.1	194.5	181.87	3579.58	927.83	136.16	31.12	64.32	113.75	35.75	0.01	3.4203
HDF3-M1	d	33.5918	7	222906	M1	HDF	accumulation	1119	223	11.16	2.75	0.01	1.99	0.52	1.68	0.08	0.1	0.21	0.84	1.56	3.1	0.78	5.45	-0.68	0.04	-17.4	74.033	2.662	66.3	2.4	68.7	40.59	62.59	123.26	6.6	1.42	4.63	4.45	1.22	0	2.7505
HDF3-M2	a	12.4342	67	5.4295e+06	M2	HDF	accumulation	1119	286	125.78	30.06	0.13	10.9	5.06	20.29	0.4	1.18	1.68	4.66	5.78	17.92	3.89	65.89	-1.57	0.43	-16.63	728.881	21.605	57.9	1.7	59.7	0.22	117.37	486.08	0.07	0.04	3.98	0.06	0	0.01	1.7609
HDF3-M3	a	25.667	50	1.6576e+06	M3	HDF	accumulation	1119	379	147.78	90.01	0.15	15.25	6.81	80.85	0.74	1.38	5.04	15.97	-5.12	1.92	12.9	262.59	0	-1.61	-12.34	1527.05	37.828	103.3	2.6	105.9	0.25	223.87	152.99	0.08	0.04	6.46	0.07	0	0.01	2.89872
HDF3-M4	c	20.1121	15	5691064	M4	HDF	accumulation	1119	443	212.87	67.81	0.22	16.89	8	50.08	1.28	1.99	3.6	14.73	4.27	26.89	12.83	162.65	-2.38	0.14	-10.08	2586.44	0	121.5	0	121.5	0.37	599.74	866.74	0.11	0.06	12.24	0.1	0.01	0.01	2.68508
HDF3-M5	f	36.0028	17	580716	M5	HDF	accumulation	1119	361	234.49	36.41	0.3	19.66	30.16	17.09	2.03	3.94	1.46	8.9	15.35	97.3	8.25	55.51	-6.4	3.3	-8.55	1075.32	49.9	45.9	2.1	48	793.85	1984.33	654.62	100.82	23.33	105.43	257.49	79.56	0.01	3.26947
KV1-5-M1	f	62.2023	0	168529	M1	KVG	ablation	326	130	6.5	10.66	0.08	7.21	1.46	6.26	0.12	0.06	0.55	1.18	5.64	2.14	0.94	20.34	-0.26	-0.17	-14.8	40.598	1.309	62.5	2	64.5	184.54	74.19	95.27	19.1	0	4.97	20.54	17.26	7.83	3.43536
KV1-5-M2	g	24.8584	0	443740	M2	KVG	ablation	326	300	149.84	251.87	0.62	140.14	34.43	314.19	0.66	5.85	32.93	22.06	60.96	6.42	10.12	1020.5	0.43	-5.78	-12.28	603.947	30.429	40.3	2	42.3	562.8	2697.09	886.93	320.5	0.04	30.28	106.63	66.23	11.71	3.55289
KV1-5-M3	f	100.162	0	1.85371e+07	M3	KVG	ablation	326	303	60.6	18.34	1.19	9.7	9.5	6.75	0.16	0.57	3.06	9.73	8	87.09	9.47	21.92	-1.86	0.32	-8.63	1416.17	0	233.7	0	233.7	0.1	1998.61	957.83	1125.3	0.02	31.47	143.28	0	0	3.78359
KV1-M1	f	91.2588	0	283192	M1	KVG	ablation	226	147	7.35	10.18	0.08	7.14	1.13	8.56	0.13	0.07	0.78	0.92	4.98	1.57	0.59	27.81	-0.01	-0.25	-12.6	29.149	1.744	39.7	2.4	42	142.68	55.5	95.82	0	0	3.35	13.3	10.27	0	3.86791
KV1-M2	d	38.7169	0	534146	M2	KVG	ablation	226	293	43.94	180.14	0.33	89.14	4.95	412.34	0.12	7.45	35.95	18.77	-14.77	0.2	3.1	1339.28	1.79	-7.8	-11.87	193.289	6.567	44	1.5	45.5	353.19	255.81	21.35	0.02	0.01	5.04	0.02	0	0	3.51468
KV2-M1	g	77.9403	15	63572.5	M1	KVG	equilibrium	534	118	5.9	6.4	0.02	4.21	1.18	3.53	0.05	0.06	0.39	0.77	3.32	0.48	0.64	11.47	-0.15	-0.08	-15.5	29.671	1.285	50.3	2.2	52.5	81.38	139.03	125.94	14.38	0	2.34	15.42	12.7	5.65	3.85239
KV2-M2	g	22.6937	36	372093	M2	KVG	equilibrium	534	262	109.87	135.03	0.13	66.44	17.67	149.23	0.33	2.35	13.32	11.33	28.83	3.26	5.65	484.7	-0.54	-3.18	-10.7	226.563	10.851	20.6	1	21.6	543.67	2658.45	2142.08	90.72	0.03	19.56	107.94	73.74	5.66	3.0993
KV2-M3	g	72.4586	9	1.0983e+06	M3	KVG	equilibrium	534	384	172.96	190.23	0.17	106.25	38.69	134.02	0.5	1.61	10.35	13.43	72.48	1.37	8.34	435.28	-0.59	-3.34	-8.92	471.721	29.704	27.3	1.7	29	0.3	5161.55	3113.61	362.13	0.05	14.71	40.39	0.01	0.01	3.78272
KV2-M4	c	68.6819	6	5.6547e+06	M4	KVG	equilibrium	534	412	144.13	150.78	0.71	75.06	35.37	111.65	0.39	1.35	8.77	17.19	46.92	8.44	12.95	362.63	-1.24	-2.78	-8.28	455.949	20.544	31.6	1.4	33.1	0.25	5236.02	1984.15	857.15	0.04	44.83	18.9	4.4	15.2	3.53732
KV2-M5	f	101.028	3		M5	KVG	equilibrium	534	376	142.92	169.99	0.14	90.47	25.07	206.73	0.65	3.91	17.89	20.18	38.37	9.75	12.32	671.47	0.49	-3.74	-7.57	498.016	27.611	34.8	1.9	36.8	331.85	2939.51	1197.44	187.94	0.04	45.95	22.1	3.57	23.04	3.80674
KV3-M1	g	89.497	9	166222	M1	KVG	accumulation	672	111	5.55	6.96	0.03	4.74	1.29	3.32	0.05	0.05	0.31	0.66	3.9	0.62	0.54	10.79	-0.19	-0.07	-15.2	17.77	0.712	32	1.3	33.3	95.58	87.96	76.5	16.18	0	3.74	15.55	12.32	5.43	3.93518
KV3-M2	g	9.09385	6	1.03353e+06	M2	KVG	accumulation	672	266	119.55	147.08	0.14	70.09	11.15	140.29	0.35	1.66	11.69	18.46	34.74	1.79	13.12	455.66	-0.5	-3.53	-13.63	615.638	49.08	51.5	4.1	55.6	656.4	1829.9	1035.62	67.28	0.03	10.44	15.6	27.66	5.43	2.79025
KV3-M3	g	87.474	0	4.39518e+06	M3	KVG	accumulation	672	373	186.5	265.27	0.21	140	36.87	278.15	0.5	2.96	26.12	24.16	69.91	9.81	13.59	903.42	-0.85	-7.33	-10.13	857.246	41.444	46	2.2	48.2	220.03	3554.17	2019.82	84.25	0.05	21.54	33.75	30.77	0.01	4.27664
KV3-M4	c	24.136	12	5120805	M4	KVG	accumulation	672	421	210.3	273.17	0.21	139.33	60.29	301.45	1.08	3.88	27.87	23.36	63.36	8.7	11.91	979.12	-0.43	-7.27	-9.18	837.751	29.109	39.8	1.4	41.2	0.36	3837.06	1321.53	585.13	0.06	46.21	25.01	0.01	0.01	2.7665
KV3-M5	f	110.709	3	1.74608e+07	M5	KVG	accumulation	672	420	209.95	170.35	0.21	83.47	18.51	97.23	0.56	1.97	8.04	15.6	58.97	11.74	11.9	315.79	-2.51	-1.63	-8.15	2080.16	13.926	99.1	0.7	99.7	83.08	4447.88	2520.85	177.59	0.06	29.2	0.1	0.01	0.01	4.20784
KV3-M6	f	24.4826	6	5.05267e+06	M6	KVG	accumulation	672	389	93.28	144.51	0.3	58.55	10.44	138.58	0.25	0.87	11.45	10.92	23.63	1.37	5.65	450.1	0.17	-4.25	-7.3	513.813	25.616	55.1	2.7	57.8	851.23	2180.1	820.55	0.05	0.03	37.71	0.04	35.16	0.01	2.96683
LF1-M1	d	24.3524	0	146600	M1	LF	ablation	223	120	7.2	13.56	0.12	13.89	2.95	15.53	0.66	0.44	1.68	0.98	9.97	0.8	0.39	50.45	0.2	-0.14	-10.2	19.203	5.221	26.7	7.3	33.9	0.81	0.21	0.44	0.01	0	0	0.02	0	0	2.82201
LF1-M2	f	61.5501	0	1.56568e+06	M2	LF	ablation	223	352	59.84	57.1	0.93	37.49	2.36	54.92	0.41	2.17	7.24	3.98	23.65	10.78	1.89	178.37	-0.05	0.14	-8.23	149.274	39.502	24.9	6.6	31.5	0.84	0.96	2.04	0.03	0.02	0.01	0.03	0	0	3.97548
LF2-M1	b	10.7467	73	10493.4	M1	LF	equilibrium	523	50	2.5	3.11	0.05	3.17	0.05	3.89	0.11	0.1	0.37	0.17	2.19	0.79	0.02	12.62	0.14	-0.04	-4.6	8.346	1.478	33.4	5.9	39.3	0.16	0.04	0.09	0	0	0	0.01	0	0	1.21725
LF2-M2	b	20.7151	73	619936	M2	LF	equilibrium	523	284	142.82	143.83	2.89	121.36	6.08	145.23	2.92	5.26	12.75	7.82	84.76	14.68	2.3	471.7	0.83	-0.11	-7.1	356.887	27.28	25.9	2	27.8	0.69	2.4	5.1	0.07	0.04	0.02	0.11	0.01	0.04	1.37843
LF2-M3	f	34.4135	0	1.96114e+06	M3	LF	equilibrium	523	329	128.21	79.51	1.05	51.75	11.57	56.2	0.41	1.93	4.66	3.82	37.58	20.06	1.68	182.53	-1.2	-0.15	-7.89	482.386	21.908	37.6	1.7	39.3	0.59	2.21	4.69	0.48	0.07	0.02	0.09	0.06	0.32	2.94539
LF3-M1	b	11.0048	76	20750	M1	LF	accumulation	1193	70	3.5	1.76	0.04	2.78	0.08	0.95	0.08	0.04	0.08	0.06	2.54	5.91	0.03	3.08	-0.26	0.01	-20.2	22.353	2.621	63.9	7.5	71.4	0.39	0.06	0.13	0	0	0	0.01	0	0	1.07365
LF3-M2	b	12.0673	75	603598	M2	LF	accumulation	1193	290	130.34	61.18	0.98	51.2	3.59	40.79	1.57	1.4	3.77	1.43	40.92	27.73	-0.12	132.5	-1.28	-0.11	-15.58	440.782	15.613	33.8	1.2	35	0.82	2.27	4.81	0.07	0.04	0.02	0.15	0.01	0.02	1.18473
LF3-M3	g	42.183	10	3.21952e+06	M3	LF	accumulation	1193	382	179.55	111.74	2.03	69.22	3.93	151.94	0.5	4.35	14.05	4.15	30.93	24.75	-1.62	493.51	11.05	-1.28	-13.08	419.902	9.081	23.4	0.5	23.9	0.31	3.12	6.63	0.09	0.05	0.03	0.1	0.01	0.04	3.44471
LF3-M4	f	19.8489	14	830062	M4	LF	accumulation	1193	355	173.77	44.52	0.54	25.75	3.78	28.48	0.77	1.09	2.86	1.57	18.57	35.68	0.49	92.5	-1.6	0.03	-11.91	437.786	8.78	25.2	0.5	25.7	0.68	3.02	6.42	0.09	0.05	0.03	0.16	0.01	0.03	2.64557
WSB1-M1		23.5187		969000	M1	WB	ablation	165	340	17	186.286	0.0171729	38.947	2.108	113.492	0.0454168	3.927	13.77	5.1								36.0627	3.64528	21.2134	2.14428	23.3576
WSB1-M2		13.0628		1.49782e+06	M2	WB	ablation	165	359.721	153.37	1320.66	3.27639	191.614	19.8153	787.92	2.09546	33.0964	90.2204	49.8346								602.156	17.7484	38.9292	1.14742	40.0766
WSB1-M3		29.9319		2.69217e+06	M3	WB	ablation	165	482.727	157.965	658.659	1.32132	123.792	12.5599	446.473	4.9915	20.3225	38.548	33.8779								652.044	46.0842	40.9318	2.89292	43.8247
WSB2-M1		33.4058		459525	M1	WB	equilibrium	413	220	11	29.601	0.055	9.394	1.188	20.229	0.0293873	0.935	2.288	2.596								52.029	3.49541	47.2991	3.17765	50.4767
WSB2-M2		8.29352		1.03218e+06	M2	WB	equilibrium	413	344.043	159.35	532.738	1.10511	88.8619	7.58865	341.587	2.60302	13.6937	35.024	30.1338								504.677	11.2965	31.2107	0.698606	31.9093
WSB2-M3		52.5402		8.78119e+06	M3	WB	equilibrium	413	486.034	284.4	749.882	1.19362	145.418	21.354	510.408	3.35291	18.5381	48.7692	32.9453								1205.36	67.3378	42.7586	2.38871	45.1473
WSB3-M1		39.9327		263000	M1	WB	accumulation	528	240	12	48.648	0.06	14.352	1.74	32.676	0.78	0.612	3.348	1.608								58.205	2.56284	48.5042	2.1357	50.6399
WSB3-M2		26.1603		2.81838e+06	M2	WB	accumulation	528	291.818	128.85	678.24	1.2527	126.979	11.2875	445.781	3.6519	20.5517	51.6178	19.7302								346.305	11.8297	26.9708	0.921313	27.8921
WSB3-M3		17.11		3.17128e+06	M3	WB	accumulation	528	421.9	195.05	361.239	0.371772	76.4109	19.5577	244.749	1.65527	8.82012	28.0971	24.5525								996.682	13.5807	51.0988	0.696266	51.7951
WSB3-M4		21.904		1.05193e+07	M4	WB	accumulation	528	428.894	222.625	748.844	2.44574	141.575	20.5464	494.577	6.83427	20.156	51.0853	30.4149								4191.93	59.7648	187.958	2.67973	190.638
WSB3-M5		28.8307		5.54928e+06	M5	WB	accumulation	528	455.731	236.78	611.453	0.818865	122.32	27.7948	409.754	6.28168	16.9854	41.1989	45.8292								2007.69	50.9023	84.7198	2.14796	86.8678
WSB3-M6		60.2232		2.5725e+07	M6	WB	accumulation	528	450	220.5	482.751	0.656442	76.4826	16.9749	331.313	0.705053	18.0379	32.7836	35.9579								5900.54	41.7999	267.598	1.89569	269.494
WSB3-M7		44.6849		2.91452e+07	M7	WB	accumulation	528	518.721	223.79	659.408	1.35413	83.1907	15.8789	458.34	2.49607	28.9744	32.5431	48.0796								3615.06	72.9236	162.074	3.26938	165.343
WSB3-M8		13.785		4.60747e+08	M8	WB	accumulation	528	465.714	157	353.124	0.635	66.053	5.883	243.602	2.66037	26.101	32.207	30.5521								14691.6	537.732	901.328	32.9897	934.318
H1-M1		38.8422		2.66617e+06	M1	HB	ablation	102	340	17	22.763	0.0171729	11.9	1.7	15.674	0.731	0.15911	4.947	43.044								200.304	38.592	117.826	22.7012	140.527
H1-M2		84.2654		3901305	M2	HB	ablation	102	335.625	154.4	2141.77	5.64762	350.051	16.2146	1357.06	4.846	52.7024	160.888	102.005								1373.49	17.3455	88.2703	1.11475	89.385
H1-M3		70.5055		9.15081e+06	M3	HB	ablation	102	459.224	224.7	760.018	0.614263	160.593	32.5901	512.614	6.68162	25.056	60.9216	51.5453								3705.48	175.94	164.761	7.82304	172.584
H2-M1		28.9182		435417	M1	HB	equilibrium	275	250	12.5	28.7875	0.0625	14.9125	1.125	19.825	0.8375	1.7	2.3875	1.5								175.269	2.88907	140.215	2.31126	142.526
H2-M2		60.5401		2.16008e+06	M2	HB	equilibrium	275	350	161	734.811	0.987762	142.361	11.1945	472.568	5.7746	26.5473	52.9664	28.475								1850.43	12.059	114.934	0.749006	115.683
H2-M3		30.4633		8.8116e+06	M3	HB	equilibrium	275	456.087	209.7	495.633	0.604133	159.953	56.8458	343.03	15.7533	20.495	33.488	25.0045								2804.52	46.1987	133.676	2.20204	135.878
H2-M4		28.5527		1.67667e+06	M4	HB	equilibrium	275	465.741	251.98	503.286	0.665272	77.8366	107.739	367.398	2.67249	21.6114	22.6142	68.6341								5838.41	48.7619	232.144	1.93884	234.083
H2-M5		29.2338		773991	M5	HB	equilibrium	275	473.389	85.21	257.47	0.0809248	28.0185	4.23727	185.783	2.43846	5.77018	12.0488	11.0959								1274.45	29.78	149.566	3.49489	153.061
HB3-M1		21.1287		781667	M1	HB	accumulation	396	200	10	23.29	0.0101017	9.08	1.18	14.35	1.2	7.1	1.91	1.31								549.919	13.3264	549.919	13.3264	563.246
HB3-M2		65.709		6049200	M2	HB	accumulation	396	355	160.8	768.321	0.712465	145.262	11.0208	473.069	8.22405	32.3604	57.738	28.6932								1295.17	14.6074	80.5457	0.908418	81.4541
HB3-M3		16.7338		6.43541e+08	M3	HB	accumulation	396	274.314	203.83	277.862	0.205903	58.4189	25.7399	188.052	6.10097	13.648	27.1449	24.4226								1919.33	27.089	96.6963	1.36475	98.0611
HB3-M4		24.755		1.39153e+06	M4	HB	accumulation	396	503.023	216.3	742.562	0.2185	154.474	24.18	493.257	4.84281	29.4858	50.3039	38.383								3267.08	45.556	151.044	2.10615	153.15
HB3-M5		41.5231		2.98498e+06	M5	HB	accumulation	396	490.426	230.5	552.232	0.833654	80.4127	10.8135	352.217	4.70317	15.3867	28.7693	36.8074								2985.6	20.0168	129.527	0.868408	130.396
HB3-M6		28.8835		5.05636e+07	M6	HB	accumulation	396	515.464	288.51	2075.54	4.90716	372.272	27.7783	1310.78	10.2617	49.6366	157.246	66.9895								3862.2	51.9196	133.798	1.79864	135.596
HB3-M7		5.94994		1.50591e+06	M7	HB	accumulation	396	513.553	195.15	212.693	0.196926	37.5913	27.5219	142.642	1.31286	14.5227	10.9744	50.6456								3261.89	300.439	167.148	15.3953	182.543

## Sheet: SI Table III Richness estimates
	Observed	Chao1	se.chao1	ACE	se.ACE	Shannon	Simpson	InvSimpson	Fisher
AF1.M1	248	298.647	21.045	277.392	8.15661	1.35397	0.452326	1.8259	32.8426
AF1.M2	76	81.6	5.34532	81.0197	4.16349	3.26099	0.943804	17.7949	10.4218
AF1.M3	247	278.5	13.8576	276.465	8.17942	1.33651	0.455854	1.83774	30.6488
AF2.M1	228	245.714	8.30753	248.664	7.79249	1.27876	0.437026	1.77628	31.1091
AF2.M2	219	251.25	12.9275	257.322	8.04717	2.63566	0.778411	4.51287	31.6778
AF2.M3	223	250.045	12.0348	247.255	7.7814	1.26155	0.439659	1.78463	29.6096
AF3.M1	246	273.391	12.0143	268.854	8.10091	1.39897	0.467155	1.87672	33.5578
AF3.M2	202	237.1	18.3164	214.625	7.0882	1.31402	0.454684	1.8338	27.336
AF3.M3	223	235.037	6.35549	239.714	7.63839	1.25037	0.42547	1.74055	29.2148
AF3.M4	196	213.652	8.66774	212.334	7.01839	1.28661	0.439352	1.78365	27.6677
AF3.M5	229	244.955	8.13429	245.677	7.64296	1.36358	0.466763	1.87534	29.3783
ALB1.M1	104	107.214	2.91564	113.07	5.07127	3.08342	0.892798	9.32815	13.0654
ALB1.M2	207	231.667	10.6758	230.967	7.32046	1.23236	0.423962	1.736	29.216
ALB1.M3	303	358.12	20.1367	346.105	9.23401	3.82346	0.951533	20.6325	44.4955
ALB2.M1	136	166.667	16.9424	168.071	6.10005	3.30613	0.929834	14.2519	17.2945
ALB2.M2	180	187.286	4.71061	193.764	6.51689	4.0517	0.968892	32.1464	26.5442
ALB2.M3	185	220.1	18.3161	208.047	6.99512	2.86209	0.876069	8.06899	23.9509
ALB3.M1	151	176.091	13.6599	179.643	6.10203	3.2809	0.902376	10.2434	18.9311
ALB3.M2	138	163.3	14.116	163.332	6.03996	3.73029	0.963358	27.2914	18.4
ALB3.M3	158	176.455	9.04912	188.164	7.01183	1.51422	0.515415	2.06362	20.651
ALB3.M4	284	327.938	19.1245	318.512	8.41876	3.76288	0.94168	17.1469	40.021
HB1.M1	338	373	13.0001	371.437	9.56567	2.50678	0.771748	4.38113	47.8173
HB1.M2	224	249.091	13.6606	240.955	7.14115	4.10143	0.967762	31.0198	29.9233
HB1.M3	306	343.143	15.5308	338.858	8.99204	3.77372	0.952326	20.976	41.6087
HB2.M1	111	124.125	9.01057	122.104	5.21506	3.20291	0.921626	12.7593	13.698
HB2.M2	237	275.154	18.1476	261.532	7.49538	2.81397	0.825586	5.73348	31.7008
HB2.M3	128	153	13.3	161.413	6.26272	3.0328	0.897577	9.76344	15.3255
HB2.M4	116	174.5	32.5526	171.158	6.23488	3.32054	0.91669	12.0034	14.8624
HB2.M5	169	200	14.7958	211.968	7.07242	2.79298	0.823105	5.65307	22.1618
HB3.M1	127	166.429	22.3597	153.137	6.17323	2.97614	0.901997	10.2037	15.8976
HB3.M2	236	262.714	12.0659	269.956	7.75999	4.01055	0.96908	32.3416	31.1443
HB3.M3	224	251.75	12.0026	250.777	7.87519	1.33524	0.461294	1.8563	30.4108
HB3.M4	265	302.273	15.3777	296.567	8.48739	1.53522	0.502569	2.01033	35.3258
HB3.M5	190	226.909	18.5491	221.656	6.94862	3.48325	0.933845	15.1159	26.0974
HB3.M6	114	124	6.65697	131.91	5.66875	3.57164	0.954491	21.9739	16.1995
HB3.M7	130	198.143	25.082	226.835	8.6286	2.15212	0.799586	4.98967	17.9196
HDF1.M1	217	260.158	17.952	247.339	7.8614	1.195	0.414574	1.70816	28.7775
HDF1.M2	163	180	10.6561	176.73	6.02481	2.41077	0.704844	3.38804	22.0566
HDF1.M3	178	199.111	12.6078	193.315	6.41942	3.51185	0.937846	16.0892	23.0913
HDF2.M1	107	149.167	24.739	135.363	5.68934	2.38164	0.783317	4.61504	13.6402
HDF2.M2	145	162.1	10.4116	162.144	5.60772	3.93805	0.970648	34.0688	19.3242
HDF2.M3	153	174.083	11.6557	175.251	6.43722	2.57054	0.846535	6.51616	18.8936
HDF2.M4	367	410.571	14.6377	414.446	9.99468	3.6894	0.936757	15.812	52.3106
HDF2.M5	153	189.111	19.3253	187.699	6.64684	3.4203	0.935663	15.5432	19.4811
HDF3.M1	176	209.333	18.1166	201.484	6.53851	2.7505	0.819633	5.54424	22.52
HDF3.M2	112	143.625	17.9652	136.943	5.83722	1.7609	0.691044	3.23671	13.4281
HDF3.M3	110	145	21.2106	133.707	5.28352	2.89872	0.881921	8.46888	14.1756
HDF3.M4	180	205.3	14.1166	198.271	6.44225	2.68508	0.870793	7.73953	21.673
HDF3.M5	132	180.333	24.5174	172.35	6.30369	3.26947	0.913726	11.591	16.7101
KV1.5.M1	213	271.667	28.7865	254.339	7.15795	3.43536	0.923706	13.1072	29.6005
KV1.5.M2	110	129.429	12.6483	129.01	5.44012	3.55289	0.955964	22.7088	14.146
KV1.5.M3	368	419.484	17.9876	413.27	9.93739	3.78359	0.940452	16.7933	51.2595
KV1.M1	249	301.929	23.0995	288.953	7.87576	3.86791	0.945524	18.3568	36.7319
KV1.M2	148	190.857	23.9517	180.735	6.30125	3.51468	0.944682	18.0774	19.0656
KV2.M1	185	213.111	15.8056	206.584	6.48619	3.85239	0.954018	21.7478	24.4495
KV2.M2	77	88	8.87391	88.0038	4.33428	3.0993	0.916694	12.0039	10.7177
KV2.M3	197	224.083	14.1588	222.703	6.91423	3.78272	0.937111	15.901	26.6898
KV2.M4	273	281.261	5.04706	284.936	7.70629	3.53732	0.920105	12.5164	36.5129
KV2.M5	198	215.769	10.017	218.308	6.76841	3.80674	0.957737	23.6616	27.0684
KV3.M1	210	288.111	36.6064	257.805	7.40941	3.93518	0.965436	28.9321	26.9805
KV3.M2	80	107.143	16.5014	105.792	5.40254	2.79025	0.877344	8.15291	11.2753
KV3.M3	180	190.929	6.85307	192.796	6.12345	4.27664	0.977905	45.259	27.7782
KV3.M4	122	168.2	28.1729	149.782	5.11022	2.7665	0.859769	7.13111	14.8653
KV3.M5	296	308	6.56048	312.184	8.07964	4.20784	0.970113	33.4595	40.4219
KV3.M6	100	121.857	13.8815	122.856	5.31477	2.96683	0.903888	10.4046	13.0462
LF1.M1	147	180.333	18.116	176.703	6.23524	2.82201	0.883626	8.59299	18.4089
LF1.M2	198	226.111	15.8058	217.423	6.74288	3.97548	0.966983	30.2872	27.8954
LF2.M1	210	235.833	12.2406	229.049	7.54377	1.21725	0.437677	1.77834	27.6111
LF2.M2	235	264.526	13.3667	256.421	7.91117	1.37843	0.453161	1.82869	31.5948
LF2.M3	228	251.619	10.9957	251.426	7.90648	2.94539	0.880341	8.35706	32.3057
LF3.M1	185	220.062	16.003	212.631	7.21282	1.07365	0.401449	1.6707	23.7097
LF3.M2	246	287.045	16.5707	274.86	8.19277	1.18473	0.418569	1.7199	32.5742
LF3.M3	174	285.364	46.3495	263.078	8.90529	3.44471	0.934008	15.1533	27.2698
LF3.M4	109	134.091	13.6592	141.917	5.70699	2.64557	0.833374	6.00148	12.9247
WSB1.M1	232	254.143	10.4765	252.914	7.93856	1.37564	0.460116	1.85225	31.3428
WSB1.M2	215	250	15.4683	235.408	7.41642	1.1675	0.407896	1.68889	29.1286
WSB1.M3	108	121	9.25731	119.635	5.23804	3.63171	0.958547	24.1238	15.5704
WSB2.M1	127	142.833	9.36823	147.154	5.70703	3.16378	0.897817	9.78634	19.4481
WSB2.M2	53	72.5	14.7366	69.5989	3.8899	2.57568	0.877753	8.18018	6.82855
WSB2.M3	164	183.091	11.0503	182.053	6.4624	4.04986	0.973813	38.1874	23.7074
WSB3.M1	141	169.111	15.8049	167.154	6.28695	3.46491	0.930288	14.3448	18.189
WSB3.M2	125	155.667	16.9421	165.553	6.46991	2.76895	0.849142	6.62877	16.0291
WSB3.M3	86	107.375	13.1459	118.267	5.55465	2.61025	0.815568	5.42207	11.9507
WSB3.M4	112	167.2	32.7384	141.194	6.00816	3.65276	0.959392	24.626	19.0427
WSB3.M5	105	122	10.6551	124.229	5.24624	3.20446	0.905151	10.5431	16.2784
WSB3.M6	147	178.5	15.9457	193.705	6.75378	3.79541	0.960497	25.3147	23.2987
WSB3.M7	137	156	11.291	154.206	5.93214	3.47183	0.940755	16.8792	19.0584
WSB3.M8	146	197.13	19.4341	210.321	7.85217	2.85487	0.910723	11.2011	22.8577

## Sheet: SI Table IV Deseq2 and Simper
	baseMean	log2FoldChange	lfcSE	stat	pvalue	padj	where		Rootrank	Domain	Phylum	Class	Order	Family	Genus
OTU_0960	1121.28	8.23745	2.68894	3.06345	0.00218799	0.0132738	a	OTU_0960	Root	Bacteria	Firmicutes	Bacilli	Bacillales	Paenibacillaceae 1	Paenibacillus
OTU_0961	266.694	7.24011	2.44472	2.96153	0.00306116	0.0163862	a	OTU_0961	Root	Bacteria	Firmicutes	Bacilli	Bacillales	Paenibacillaceae 1	unclass_Paenibacillaceae 1
OTU_1106	180.571	3.79701	0.583814	6.5038	7.83e-11	3.97e-09	a/c	OTU_1106	Root	Bacteria	Firmicutes	unclass_Firmicutes	unclass_Firmicutes	unclass_Firmicutes	unclass_Firmicutes
OTU_0432	44.8268	1.72212	0.626631	2.74822	0.00599199	0.0240377	a/f	OTU_0432	Root	Bacteria	"Proteobacteria"	Alphaproteobacteria	Sphingomonadales	Sphingomonadaceae	unclass_Sphingomonadaceae
OTU_0001	17246.4	6.57731	0.519681	12.6564	1.03e-36	5.42e-34	b	OTU_0001	Root	Bacteria	"Proteobacteria"	Gammaproteobacteria	Pseudomonadales	Pseudomonadaceae	Pseudomonas
OTU_0002	3.31921	3.85309	0.449662	8.56887	1.05e-17	3.66e-16	b	OTU_0002	Root	Bacteria	"Proteobacteria"	Gammaproteobacteria	Pseudomonadales	Pseudomonadaceae	Azorhizophilus
OTU_0003	6.00228	4.6373	1.48796	3.11654	0.00182986	0.00783178	b	OTU_0003	Root	Bacteria	"Proteobacteria"	Gammaproteobacteria	Pseudomonadales	Pseudomonadaceae	Cellvibrio
OTU_0007	2965.49	5.24426	0.421392	12.4451	1.49e-35	3.91e-33	b	OTU_0007	Root	Bacteria	"Proteobacteria"	Gammaproteobacteria	Pseudomonadales	Pseudomonadaceae	unclass_Pseudomonadaceae
OTU_0040	29.1683	4.10962	1.41568	2.90292	0.00369696	0.0148443	b	OTU_0040	Root	Bacteria	"Proteobacteria"	Gammaproteobacteria	Thiotrichales	Piscirickettsiaceae	Thiomicrospira
OTU_0041	6.31461	5.75312	0.767591	7.49504	6.63e-14	1.45e-12	b	OTU_0041	Root	Bacteria	"Proteobacteria"	Gammaproteobacteria	Thiotrichales	Piscirickettsiaceae	unclass_Piscirickettsiaceae
OTU_0078	1.11699	3.33316	1.2235	2.72429	0.00644407	0.0232397	b	OTU_0078	Root	Bacteria	"Proteobacteria"	Gammaproteobacteria	Chromatiales	Thioalkalispiraceae	unclass_Thioalkalispiraceae
OTU_0088	26.5652	2.42731	0.989968	2.45191	0.0142101	0.0467156	b	OTU_0088	Root	Bacteria	"Proteobacteria"	Gammaproteobacteria	Chromatiales	unclass_Chromatiales	unclass_Chromatiales
OTU_0093	1.7357	5.18382	1.96279	2.64104	0.00826508	0.0287909	b	OTU_0093	Root	Bacteria	"Proteobacteria"	Gammaproteobacteria	Oceanospirillales	Oceanospirillaceae	Neptunomonas
OTU_0096	4.05678	4.12898	0.95008	4.34593	1.39e-05	9.73e-05	b	OTU_0096	Root	Bacteria	"Proteobacteria"	Gammaproteobacteria	Oceanospirillales	Oceanospirillaceae	unclass_Oceanospirillaceae
OTU_0101	7.42234	7.28038	1.30953	5.55952	2.71e-08	3.31e-07	b	OTU_0101	Root	Bacteria	"Proteobacteria"	Gammaproteobacteria	Alteromonadales	Alteromonadaceae	Glaciecola
OTU_0121	1.30717	4.68381	1.58516	2.95479	0.00312883	0.0128575	b	OTU_0121	Root	Bacteria	"Proteobacteria"	Gammaproteobacteria	Gammaproteobacteria_incertae_sedis	unclass_Gammaproteobacteria_incertae_sedis	unclass_Gammaproteobacteria_incertae_sedis
OTU_0125	3.72691	6.20778	1.6356	3.79541	0.000147402	0.000777301	b	OTU_0125	Root	Bacteria	"Proteobacteria"	Gammaproteobacteria	Acidithiobacillales	Acidithiobacillaceae	Acidithiobacillus
OTU_0138	817.146	2.88242	0.359174	8.02513	1.01e-15	2.96e-14	b	OTU_0138	Root	Bacteria	"Proteobacteria"	Gammaproteobacteria	unclass_Gammaproteobacteria	unclass_Gammaproteobacteria	unclass_Gammaproteobacteria
OTU_0145	78.7642	5.22809	1.29649	4.0325	5.52e-05	0.000322538	b	OTU_0145	Root	Bacteria	"Proteobacteria"	Deltaproteobacteria	Desulfovibrionales	Desulfovibrionaceae	Desulfovibrio
OTU_0146	5.36128	6.52807	0.745806	8.75304	2.08e-18	7.8e-17	b	OTU_0146	Root	Bacteria	"Proteobacteria"	Deltaproteobacteria	Desulfovibrionales	Desulfovibrionaceae	Desulfocurvus
OTU_0147	18.6501	4.65981	1.08973	4.27613	1.9e-05	0.000125036	b	OTU_0147	Root	Bacteria	"Proteobacteria"	Deltaproteobacteria	Desulfovibrionales	Desulfovibrionaceae	unclass_Desulfovibrionaceae
OTU_0149	12.7993	7.8671	0.706208	11.1399	8.02e-29	8.44e-27	b	OTU_0149	Root	Bacteria	"Proteobacteria"	Deltaproteobacteria	Desulfovibrionales	Desulfomicrobiaceae	Desulfomicrobium
OTU_0152	5.885	4.38392	1.03713	4.22695	2.37e-05	0.000150119	b	OTU_0152	Root	Bacteria	"Proteobacteria"	Deltaproteobacteria	Desulfovibrionales	unclass_Desulfovibrionales	unclass_Desulfovibrionales
OTU_0153	1.24629	4.70282	1.77365	2.6515	0.00801361	0.0282896	b	OTU_0153	Root	Bacteria	"Proteobacteria"	Deltaproteobacteria	Desulfovibrionales	Desulfonatronaceae	Desulfonatronum
OTU_0154	18.5003	4.06691	1.47313	2.76073	0.00576719	0.0212136	b	OTU_0154	Root	Bacteria	"Proteobacteria"	Deltaproteobacteria	Desulfobacterales	Desulfobulbaceae	Desulfobulbus
OTU_0156	7.38322	5.08146	1.22055	4.16328	3.14e-05	0.000194134	b	OTU_0156	Root	Bacteria	"Proteobacteria"	Deltaproteobacteria	Desulfobacterales	Desulfobulbaceae	Desulfopila
OTU_0157	29.971	5.05125	1.18052	4.27884	1.88e-05	0.000125036	b	OTU_0157	Root	Bacteria	"Proteobacteria"	Deltaproteobacteria	Desulfobacterales	Desulfobulbaceae	unclass_Desulfobulbaceae
OTU_0161	4.66256	4.70887	1.51318	3.1119	0.00185889	0.00788529	b	OTU_0161	Root	Bacteria	"Proteobacteria"	Deltaproteobacteria	Desulfobacterales	Desulfobacteraceae	Desulfobacterium
OTU_0162	7.07278	7.06668	0.71663	9.86099	6.14e-23	3.23e-21	b	OTU_0162	Root	Bacteria	"Proteobacteria"	Deltaproteobacteria	Desulfobacterales	Desulfobacteraceae	Desulfotignum
OTU_0163	11.967	7.68608	0.829207	9.2692	1.88e-20	8.22e-19	b	OTU_0163	Root	Bacteria	"Proteobacteria"	Deltaproteobacteria	Desulfobacterales	Desulfobacteraceae	Desulfobacter
OTU_0167	35.0566	4.3596	1.1295	3.85976	0.000113499	0.000628426	b	OTU_0167	Root	Bacteria	"Proteobacteria"	Deltaproteobacteria	Desulfobacterales	Desulfobacteraceae	unclass_Desulfobacteraceae
OTU_0178	26.322	7.22482	0.938629	7.6972	1.39e-14	3.48e-13	b	OTU_0178	Root	Bacteria	"Proteobacteria"	Deltaproteobacteria	Desulfobacterales	unclass_Desulfobacterales	unclass_Desulfobacterales
OTU_0179	5.19457	6.61786	1.08261	6.1129	9.78e-10	1.39e-08	b	OTU_0179	Root	Bacteria	"Proteobacteria"	Deltaproteobacteria	Desulfuromonadales	Desulfuromonadaceae	Pelobacter
OTU_0182	37.407	4.28003	1.52685	2.80318	0.00506019	0.0192874	b	OTU_0182	Root	Bacteria	"Proteobacteria"	Deltaproteobacteria	Desulfuromonadales	Desulfuromonadaceae	unclass_Desulfuromonadaceae
OTU_0183	3.41493	5.18557	1.11766	4.63968	3.49e-06	2.82e-05	b	OTU_0183	Root	Bacteria	"Proteobacteria"	Deltaproteobacteria	Desulfuromonadales	Desulfuromonadaceae	Malonomonas
OTU_0187	6.52802	3.78282	0.783029	4.83101	1.36e-06	1.17e-05	b	OTU_0187	Root	Bacteria	"Proteobacteria"	Deltaproteobacteria	Desulfuromonadales	unclass_Desulfuromonadales	unclass_Desulfuromonadales
OTU_0224	35.7594	2.42001	0.562898	4.29919	1.71e-05	0.000115599	b	OTU_0224	Root	Bacteria	"Proteobacteria"	Deltaproteobacteria	unclass_Deltaproteobacteria	unclass_Deltaproteobacteria	unclass_Deltaproteobacteria
OTU_0226	1.55909	4.67084	1.65944	2.81471	0.00488217	0.0188825	b	OTU_0226	Root	Bacteria	"Proteobacteria"	Deltaproteobacteria	Bdellovibrionales	Bdellovibrionaceae	Vampirovibrio
OTU_0249	7.63537	7.19769	0.670698	10.7316	7.23e-27	5.43e-25	b	OTU_0249	Root	Bacteria	"Proteobacteria"	Betaproteobacteria	Burkholderiales	Oxalobacteraceae	Pseudoduganella
OTU_0250	5.08017	5.80293	0.863795	6.71795	1.84e-11	3.03e-10	b	OTU_0250	Root	Bacteria	"Proteobacteria"	Betaproteobacteria	Burkholderiales	Oxalobacteraceae	Duganella
OTU_0251	1.81683	4.12981	1.33784	3.08692	0.0020224	0.00844272	b	OTU_0251	Root	Bacteria	"Proteobacteria"	Betaproteobacteria	Burkholderiales	Oxalobacteraceae	Undibacterium
OTU_0346	0.496142	3.3946	1.36036	2.49537	0.0125825	0.0424256	b	OTU_0346	Root	Bacteria	"Proteobacteria"	Alphaproteobacteria	Rhizobiales	Cohaesibacteraceae	Cohaesibacter
OTU_0349	1.97441	3.82625	0.948544	4.03382	5.49e-05	0.000322538	b	OTU_0349	Root	Bacteria	"Proteobacteria"	Alphaproteobacteria	Rhizobiales	Bradyrhizobiaceae	unclass_Bradyrhizobiaceae
OTU_0468	4.30856	6.25569	0.674338	9.27679	1.75e-20	8.22e-19	b	OTU_0468	Root	Bacteria	"Proteobacteria"	Epsilonproteobacteria	Campylobacterales	Helicobacteraceae	Sulfurimonas
OTU_0470	1.51328	4.9031	1.16799	4.1979	2.69e-05	0.000168697	b	OTU_0470	Root	Bacteria	"Proteobacteria"	Epsilonproteobacteria	Campylobacterales	Helicobacteraceae	Sulfurovum
OTU_0473	1.50253	4.6706	0.883022	5.28933	1.23e-07	1.29e-06	b	OTU_0473	Root	Bacteria	"Proteobacteria"	Epsilonproteobacteria	Campylobacterales	Campylobacteraceae	unclass_Campylobacteraceae
OTU_0477	1.56038	3.67169	1.05419	3.48296	0.000495895	0.00234992	b	OTU_0477	Root	Bacteria	"Proteobacteria"	Epsilonproteobacteria	Campylobacterales	unclass_Campylobacterales	unclass_Campylobacterales
OTU_0478	0.657594	2.58481	0.931732	2.7742	0.00553372	0.020791	b	OTU_0478	Root	Bacteria	"Proteobacteria"	Epsilonproteobacteria	unclass_Epsilonproteobacteria	unclass_Epsilonproteobacteria	unclass_Epsilonproteobacteria
OTU_0479	421.684	1.47104	0.314358	4.67951	2.88e-06	2.36e-05	b	OTU_0479	Root	Bacteria	"Proteobacteria"	unclass_"Proteobacteria"	unclass_"Proteobacteria"	unclass_"Proteobacteria"	unclass_"Proteobacteria"
OTU_0500	6.44514	7.08151	1.02787	6.88949	5.6e-12	1.02e-10	b	OTU_0500	Root	Bacteria	"Bacteroidetes"	Sphingobacteriia	"Sphingobacteriales"	Chitinophagaceae	Niastella
OTU_0551	3.31674	3.37367	1.27868	2.6384	0.00832993	0.0288259	b	OTU_0551	Root	Bacteria	"Bacteroidetes"	"Bacteroidia"	"Bacteroidales"	Prolixibacteraceae	unclass_Prolixibacteraceae
OTU_0602	4.79776	5.02553	1.00896	4.98092	6.33e-07	5.94e-06	b	OTU_0602	Root	Bacteria	"Bacteroidetes"	Flavobacteriia	"Flavobacteriales"	Cryomorphaceae	Fluviicola
OTU_0628	8.12404	4.63852	1.22234	3.79478	0.000147776	0.000777301	b	OTU_0628	Root	Bacteria	"Bacteroidetes"	Cytophagia	Cytophagales	unclass_Cytophagales	Ohtaekwangia
OTU_0900	2.39753	5.64548	2.03708	2.77136	0.00558221	0.0208244	b	OTU_0900	Root	Bacteria	"Deferribacteres"	Deferribacteres	Deferribacterales	Deferribacterales_incertae_sedis	Caldithrix
OTU_0901	7.6682	7.25905	0.927372	7.82754	4.97e-15	1.38e-13	b	OTU_0901	Root	Bacteria	"Deferribacteres"	Deferribacteres	Deferribacterales	Deferribacteraceae	Denitrovibrio
OTU_0904	2.71799	5.72635	2.05981	2.78004	0.00543522	0.0205678	b	OTU_0904	Root	Bacteria	Ignavibacteriae	Ignavibacteria	Ignavibacteriales	Ignavibacteriaceae	Melioribacter
OTU_0905	1.00666	4.30818	1.74808	2.46452	0.0137198	0.0453874	b	OTU_0905	Root	Bacteria	Ignavibacteriae	Ignavibacteria	Ignavibacteriales	Ignavibacteriaceae	unclass_Ignavibacteriaceae
OTU_0906	2.11168	5.46439	1.99226	2.7428	0.0060917	0.0222516	b	OTU_0906	Root	Bacteria	Ignavibacteriae	Ignavibacteria	Ignavibacteriales	Ignavibacteriaceae	Ignavibacterium
OTU_1165	1.85235	5.27697	1.74027	3.03227	0.00242726	0.010053	b	OTU_1165	Root	Bacteria	"Acidobacteria"	Acidobacteria_Gp23	unclass_Acidobacteria_Gp23	unclass_Acidobacteria_Gp23	Gp23
OTU_1175	7.63365	5.85698	1.5787	3.71	0.000207262	0.00105845	b	OTU_1175	Root	Bacteria	"Acidobacteria"	Acidobacteria_Gp2	unclass_Acidobacteria_Gp2	unclass_Acidobacteria_Gp2	Gp2
OTU_1191	10.1717	5.67598	1.81875	3.12082	0.00180348	0.00783178	b	OTU_1191	Root	Bacteria	"Fusobacteria"	Fusobacteriia	"Fusobacteriales"	"Fusobacteriaceae"	Ilyobacter
OTU_1218	5.63349	6.80872	0.808725	8.41908	3.79e-17	1.25e-15	b	OTU_1218	Root	Bacteria	"Tenericutes"	Mollicutes	Acholeplasmatales	Acholeplasmataceae	Acholeplasma
OTU_0562	8.52476	26.6906	4.47101	5.96971	2.38e-09	8.34e-08	c	OTU_0562	Root	Bacteria	"Bacteroidetes"	"Bacteroidia"	"Bacteroidales"	"Prevotellaceae"	Alloprevotella
OTU_0907	1160.14	6.01513	0.85818	7.00917	2.4e-12	1.82e-10	c	OTU_0907	Root	Bacteria	Firmicutes	Bacilli	Bacillales	Bacillaceae 1	Bacillus
OTU_0909	1435.65	7.14657	0.909425	7.85834	3.89e-15	4.44e-13	c	OTU_0909	Root	Bacteria	Firmicutes	Bacilli	Bacillales	Bacillaceae 1	unclass_Bacillaceae 1
OTU_0910	1648.73	7.14093	1.47289	4.84824	1.25e-06	3.79e-05	c	OTU_0910	Root	Bacteria	Firmicutes	Bacilli	Bacillales	Bacillaceae 1	Domibacillus
OTU_0911	5.31851	5.95697	1.52939	3.89499	9.82e-05	0.00213241	c	OTU_0911	Root	Bacteria	Firmicutes	Bacilli	Bacillales	Bacillaceae 1	Falsibacillus
OTU_0924	127.442	4.63319	1.25028	3.70572	0.000210794	0.00384489	c	OTU_0924	Root	Bacteria	Firmicutes	Bacilli	Bacillales	Planococcaceae	unclass_Planococcaceae
OTU_0925	226.506	5.95515	2.07472	2.87033	0.00410039	0.0456044	c	OTU_0925	Root	Bacteria	Firmicutes	Bacilli	Bacillales	Planococcaceae	Lysinibacillus
OTU_0939	124.691	6.70568	1.05295	6.36849	1.91e-10	8.71e-09	c	OTU_0939	Root	Bacteria	Firmicutes	Bacilli	Bacillales	Bacillaceae 2	unclass_Bacillaceae 2
OTU_0940	42.6471	7.14494	2.25158	3.1733	0.00150714	0.0229085	c	OTU_0940	Root	Bacteria	Firmicutes	Bacilli	Bacillales	Bacillaceae 2	Oceanobacillus
OTU_0942	1.63802	5.40996	1.44476	3.74454	0.000180723	0.0036215	c	OTU_0942	Root	Bacteria	Firmicutes	Bacilli	Bacillales	Bacillaceae 2	Allobacillus
OTU_0949	6.46073	7.88712	2.56308	3.0772	0.00208954	0.029776	c	OTU_0949	Root	Bacteria	Firmicutes	Bacilli	Bacillales	Bacillaceae 2	Ornithinibacillus
OTU_0952	1.93147	5.99525	2.02914	2.95458	0.00313091	0.0407952	c	OTU_0952	Root	Bacteria	Firmicutes	Bacilli	Bacillales	Bacillaceae 2	Paucisalibacillus
OTU_0953	6.06686	26.2339	3.86671	6.78456	1.16e-11	6.64e-10	c	OTU_0953	Root	Bacteria	Firmicutes	Bacilli	Bacillales	Bacillaceae 2	Salinibacillus
OTU_0958	3521.82	6.17825	0.716095	8.62769	6.26e-18	9.52e-16	c	OTU_0958	Root	Bacteria	Firmicutes	Bacilli	Bacillales	unclass_Bacillales	unclass_Bacillales
OTU_0962	48.4049	6.17159	2.14958	2.87106	0.00409097	0.0456044	c	OTU_0962	Root	Bacteria	Firmicutes	Bacilli	Bacillales	Paenibacillaceae 1	Brevibacillus
OTU_0971	264.882	7.73524	1.70158	4.54592	5.47e-06	0.000136457	c	OTU_0971	Root	Bacteria	Firmicutes	Bacilli	Bacillales	Paenibacillaceae 2	Ammoniphilus
OTU_0972	184.621	7.21302	1.58956	4.53775	5.69e-06	0.000136457	c	OTU_0972	Root	Bacteria	Firmicutes	Bacilli	Bacillales	Paenibacillaceae 2	Oxalophagus
OTU_0973	548.822	6.09865	1.62984	3.74186	0.000182663	0.0036215	c	OTU_0973	Root	Bacteria	Firmicutes	Bacilli	Bacillales	Paenibacillaceae 2	unclass_Paenibacillaceae 2
OTU_0978	12.3435	11.5306	3.42557	3.36603	0.000762596	0.0128794	c	OTU_0978	Root	Bacteria	Firmicutes	Bacilli	Bacillales	Thermoactinomycetaceae 1	Shimazuella
OTU_1021	99.9176	3.14277	0.656795	4.78501	1.71e-06	4.87e-05	c	OTU_1021	Root	Bacteria	Firmicutes	Bacilli	unclass_Bacilli	unclass_Bacilli	unclass_Bacilli
OTU_1088	10.9076	8.03084	2.8187	2.84913	0.00438387	0.0475963	c	OTU_1088	Root	Bacteria	Firmicutes	Clostridia	Clostridiales	Clostridiales_Incertae Sedis XVIII	Symbiobacterium
OTU_1097	20.3956	6.51743	1.07137	6.08327	1.18e-09	4.47e-08	c	OTU_1097	Root	Bacteria	Firmicutes	Clostridia	unclass_Clostridia	unclass_Clostridia	unclass_Clostridia
OTU_0248	547.316	5.50651	1.42151	3.87371	0.000107191	0.00151497	d	OTU_0248	Root	Bacteria	"Proteobacteria"	Betaproteobacteria	Burkholderiales	Oxalobacteraceae	Massilia
OTU_0253	959.73	6.24797	0.992363	6.29605	3.05e-10	8.09e-09	d	OTU_0253	Root	Bacteria	"Proteobacteria"	Betaproteobacteria	Burkholderiales	Oxalobacteraceae	unclass_Oxalobacteraceae
OTU_0255	22.8981	5.76745	1.4779	3.90247	9.52e-05	0.00144183	d	OTU_0255	Root	Bacteria	"Proteobacteria"	Betaproteobacteria	Burkholderiales	Oxalobacteraceae	Janthinobacterium
OTU_0564	163.807	3.97012	1.40185	2.83205	0.00462506	0.0316295	d	OTU_0564	Root	Bacteria	"Bacteroidetes"	Flavobacteriia	"Flavobacteriales"	Flavobacteriaceae	Flavobacterium
OTU_0271	77.375	4.18013	1.2566	3.32653	0.000879343	0.0124085	e	OTU_0271	Root	Bacteria	"Proteobacteria"	Betaproteobacteria	Burkholderiales	Comamonadaceae	unclass_Comamonadaceae
OTU_0647	2142.39	6.71146	2.42601	2.76646	0.00566685	0.0493215	e/f	OTU_0647	Root	Bacteria	Cyanobacteria/Chloroplast	Cyanobacteria	unclass_Cyanobacteria	unclass_Cyanobacteria	unclass_Cyanobacteria
OTU_0204	15.2757	2.94687	1.01722	2.89699	0.00376765	0.0183076	f	OTU_0204	Root	Bacteria	"Proteobacteria"	Deltaproteobacteria	Myxococcales	unclass_Myxococcales	unclass_Myxococcales
OTU_0277	28.2203	3.71761	1.31529	2.82646	0.00470657	0.0208175	f	OTU_0277	Root	Bacteria	"Proteobacteria"	Betaproteobacteria	Burkholderiales	Comamonadaceae	Polaromonas
OTU_0412	45.9252	2.62472	0.677618	3.87344	0.000107308	0.00205673	f	OTU_0412	Root	Bacteria	"Proteobacteria"	Alphaproteobacteria	Rhodospirillales	Acetobacteraceae	unclass_Acetobacteraceae
OTU_0431	5.0792	2.47481	0.797239	3.10423	0.00190776	0.0121885	f	OTU_0431	Root	Bacteria	"Proteobacteria"	Alphaproteobacteria	Sphingomonadales	unclass_Sphingomonadales	unclass_Sphingomonadales
OTU_0433	3.33152	3.7791	1.11029	3.40369	0.000664824	0.0063832	f	OTU_0433	Root	Bacteria	"Proteobacteria"	Alphaproteobacteria	Sphingomonadales	Sphingomonadaceae	Rhizorhabdus
OTU_0435	2.986	3.85389	1.06662	3.61317	0.000302477	0.00401364	f	OTU_0435	Root	Bacteria	"Proteobacteria"	Alphaproteobacteria	Sphingomonadales	Sphingomonadaceae	Polymorphobacter
OTU_0485	7.75244	3.73763	1.54631	2.41712	0.0156437	0.0495144	f	OTU_0485	Root	Bacteria	"Planctomycetes"	Planctomycetia	Planctomycetales	Planctomycetaceae	Gemmata
OTU_0502	263.256	3.03676	0.652684	4.65272	3.28e-06	0.000102743	f	OTU_0502	Root	Bacteria	"Bacteroidetes"	Sphingobacteriia	"Sphingobacteriales"	Chitinophagaceae	unclass_Chitinophagaceae
OTU_0503	5.42676	4.59185	1.82619	2.51444	0.0119222	0.0424036	f	OTU_0503	Root	Bacteria	"Bacteroidetes"	Sphingobacteriia	"Sphingobacteriales"	Chitinophagaceae	Parasegetibacter
OTU_0504	59.8121	3.76969	1.19757	3.14777	0.00164521	0.0108575	f	OTU_0504	Root	Bacteria	"Bacteroidetes"	Sphingobacteriia	"Sphingobacteriales"	Chitinophagaceae	Ferruginibacter
OTU_0521	90.7652	3.21401	0.901121	3.56668	0.000361537	0.00445465	f	OTU_0521	Root	Bacteria	"Bacteroidetes"	Sphingobacteriia	"Sphingobacteriales"	Sphingobacteriaceae	unclass_Sphingobacteriaceae
OTU_0526	6.79935	2.69567	1.01428	2.65772	0.00786705	0.030157	f	OTU_0526	Root	Bacteria	"Bacteroidetes"	Sphingobacteriia	"Sphingobacteriales"	unclass_"Sphingobacteriales"	unclass_"Sphingobacteriales"
OTU_0608	22.3566	3.71126	1.50663	2.46328	0.0137671	0.0469083	f	OTU_0608	Root	Bacteria	"Bacteroidetes"	Cytophagia	Cytophagales	Cytophagaceae	Dyadobacter
OTU_0629	91.8881	1.7226	0.625822	2.75255	0.00591332	0.0240377	f	OTU_0629	Root	Bacteria	"Bacteroidetes"	Cytophagia	Cytophagales	unclass_Cytophagales	unclass_Cytophagales
OTU_0633	37.9204	3.52482	1.35786	2.59586	0.00943551	0.0350027	f	OTU_0633	Root	Bacteria	"Bacteroidetes"	Cytophagia	Cytophagales	unclass_Cytophagales	Chryseolinea
OTU_0638	173.391	1.54635	0.463824	3.33392	0.000856323	0.00749814	f	OTU_0638	Root	Bacteria	"Bacteroidetes"	unclass_"Bacteroidetes"	unclass_"Bacteroidetes"	unclass_"Bacteroidetes"	unclass_"Bacteroidetes"
OTU_0640	1835.06	2.19943	0.588575	3.73688	0.000186319	0.00306095	f	OTU_0640	Root	Bacteria	Cyanobacteria/Chloroplast	Chloroplast	unclass_Chloroplast	Chloroplast	Streptophyta
OTU_0642	1908.09	4.45001	0.963695	4.61765	3.88e-06	0.000111579	f	OTU_0642	Root	Bacteria	Cyanobacteria/Chloroplast	Chloroplast	unclass_Chloroplast	Chloroplast	Chlorophyta
OTU_0643	498.876	3.04446	0.645134	4.71911	2.37e-06	9.08e-05	f	OTU_0643	Root	Bacteria	Cyanobacteria/Chloroplast	Chloroplast	unclass_Chloroplast	Chloroplast	unclass_Chloroplast
OTU_0655	153.045	2.95259	0.605591	4.87555	1.09e-06	5.35e-05	f	OTU_0655	Root	Bacteria	Cyanobacteria/Chloroplast	unclass_Cyanobacteria/Chloroplast	unclass_Cyanobacteria/Chloroplast	unclass_Cyanobacteria/Chloroplast	unclass_Cyanobacteria/Chloroplast
OTU_0686	612.907	3.25212	0.741454	4.38613	1.15e-05	0.000284341	f	OTU_0686	Root	Bacteria	"Actinobacteria"	Actinobacteria	Actinomycetales	Microbacteriaceae	unclass_Microbacteriaceae
OTU_0691	1.84152	3.79671	1.2437	3.05275	0.00226758	0.0131235	f	OTU_0691	Root	Bacteria	"Actinobacteria"	Actinobacteria	Actinomycetales	Microbacteriaceae	Salinibacterium
OTU_0747	49.9382	3.53718	1.42134	2.48862	0.0128241	0.045146	f	OTU_0747	Root	Bacteria	"Actinobacteria"	Actinobacteria	Actinomycetales	Nakamurellaceae	Nakamurella
OTU_0749	3.94596	5.80167	2.01774	2.87533	0.00403599	0.0190742	f	OTU_0749	Root	Bacteria	"Actinobacteria"	Actinobacteria	Actinomycetales	Cryptosporangiaceae	Jatrophihabitans
OTU_0765	62.7777	1.34579	0.408593	3.29371	0.000988735	0.00782935	f	OTU_0765	Root	Bacteria	"Actinobacteria"	Actinobacteria	Actinomycetales	unclass_Actinomycetales	unclass_Actinomycetales
OTU_0766	33.1472	2.54529	1.04792	2.42889	0.0151451	0.0488323	f	OTU_0766	Root	Bacteria	"Actinobacteria"	Actinobacteria	Actinomycetales	Mycobacteriaceae	Mycobacterium
OTU_0779	109.396	2.54918	1.03891	2.45371	0.014139	0.0469083	f	OTU_0779	Root	Bacteria	"Actinobacteria"	Actinobacteria	Actinomycetales	Pseudonocardiaceae	Pseudonocardia
OTU_0780	43.523	3.05944	0.926734	3.30131	0.000962341	0.00782935	f	OTU_0780	Root	Bacteria	"Actinobacteria"	Actinobacteria	Actinomycetales	Pseudonocardiaceae	unclass_Pseudonocardiaceae
OTU_0781	18.7973	5.43185	1.77808	3.05489	0.00225141	0.0131235	f	OTU_0781	Root	Bacteria	"Actinobacteria"	Actinobacteria	Actinomycetales	Pseudonocardiaceae	Actinomycetospora
OTU_0793	87.1135	2.09572	0.721942	2.90289	0.0036974	0.0183076	f	OTU_0793	Root	Bacteria	"Actinobacteria"	Actinobacteria	Actinomycetales	Nocardioidaceae	unclass_Nocardioidaceae
OTU_0794	154.616	2.67541	0.837337	3.19514	0.00139764	0.00964374	f	OTU_0794	Root	Bacteria	"Actinobacteria"	Actinobacteria	Actinomycetales	Nocardioidaceae	Nocardioides
OTU_0806	14.444	1.82784	0.649227	2.81541	0.00487155	0.0212745	f	OTU_0806	Root	Bacteria	"Actinobacteria"	Actinobacteria	Actinomycetales	unclass_Actinomycetales	unclass_Actinomycetales
OTU_0807	1083.32	1.43445	0.520947	2.75354	0.00589543	0.0240377	f	OTU_0807	Root	Bacteria	"Actinobacteria"	Actinobacteria	Actinomycetales	unclass_Actinomycetales	unclass_Actinomycetales
OTU_0820	42.6525	4.82333	1.97832	2.43809	0.0147651	0.0480561	f	OTU_0820	Root	Bacteria	"Actinobacteria"	Actinobacteria	Actinomycetales	Kineosporiaceae	Kineosporia
OTU_0826	7.48643	4.28875	1.55181	2.7637	0.00571499	0.0240377	f	OTU_0826	Root	Bacteria	"Actinobacteria"	Actinobacteria	Actinomycetales	Micromonosporaceae	Actinoplanes
OTU_0865	10.9312	2.39259	0.738186	3.24117	0.00119038	0.00891154	f	OTU_0865	Root	Bacteria	"Actinobacteria"	Actinobacteria	unclass_Actinobacteria	unclass_Actinobacteria	unclass_Actinobacteria
OTU_0869	179.481	1.20346	0.43771	2.74944	0.00596971	0.0240377	f	OTU_0869	Root	Bacteria	"Actinobacteria"	Actinobacteria	unclass_Actinobacteria	unclass_Actinobacteria	unclass_Actinobacteria
OTU_0890	14.4915	2.24282	0.868881	2.58127	0.00984376	0.035898	f	OTU_0890	Root	Bacteria	"Verrucomicrobia"	unclass_"Verrucomicrobia"	unclass_"Verrucomicrobia"	unclass_"Verrucomicrobia"	unclass_"Verrucomicrobia"
OTU_1151	4.0219	2.80612	0.922782	3.04094	0.00235842	0.0131235	f	OTU_1108	Root	Bacteria	Firmicutes	Negativicutes	Selenomonadales	Veillonellaceae	unclass_Veillonellaceae
OTU_1156	5.85969	3.25231	1.06222	3.06182	0.00219995	0.0131235	f	OTU_1156	Root	Bacteria	"Acidobacteria"	Acidobacteria_Gp1	unclass_Acidobacteria_Gp1	unclass_Acidobacteria_Gp1	unclass_Acidobacteria_Gp1
OTU_1176	7.56581	2.94402	0.999105	2.94666	0.00321229	0.0170499	f	OTU_1176	Root	Bacteria	"Acidobacteria"	Acidobacteria_Gp16	unclass_Acidobacteria_Gp16	unclass_Acidobacteria_Gp16	Gp16
OTU_1215	2456.7	1.06524	0.313704	3.39568	0.000684575	0.0063832	f	OTU_1215	Root	Bacteria	unclass_Bacteria	unclass_Bacteria	unclass_Bacteria	unclass_Bacteria	unclass_Bacteria
OTU_1243	2.58313	4.66435	1.73791	2.68388	0.00727723	0.0285301	f	OTU_1243	Root	Bacteria	"Armatimonadetes"	Armatimonadia	Armatimonadales	Armatimonadaceae	Armatimonas/Armatimonadetes_gp1
OTU_0010	532.531	1.96548	0.553377	3.5518	0.000382611	0.00348176	g	OTU_0010	Root	Bacteria	"Proteobacteria"	Gammaproteobacteria	Pseudomonadales	Moraxellaceae	Acinetobacter
OTU_0015	181.919	2.74698	1.0631	2.58394	0.009768	0.0362811	g	OTU_0015	Root	Bacteria	"Proteobacteria"	Gammaproteobacteria	Pseudomonadales	Moraxellaceae	Enhydrobacter
OTU_0020	1044.72	1.87817	0.660191	2.84489	0.00444268	0.0212781	g	OTU_0020	Root	Bacteria	"Proteobacteria"	Gammaproteobacteria	"Enterobacteriales"	Enterobacteriaceae	Escherichia/Shigella
OTU_0227	25.0841	5.92219	1.32804	4.45933	8.22e-06	0.000199509	g	OTU_0227	Root	Bacteria	"Proteobacteria"	Deltaproteobacteria	Bdellovibrionales	Bacteriovoracaceae	Peredibacter
OTU_0286	112.634	2.63091	1.02975	2.55491	0.0106215	0.0382796	g	OTU_0286	Root	Bacteria	"Proteobacteria"	Betaproteobacteria	Burkholderiales	Sutterellaceae	Parasutterella
OTU_0557	30.2677	1.92096	0.715229	2.68579	0.00723577	0.0296339	g	OTU_0557	Root	Bacteria	"Bacteroidetes"	"Bacteroidia"	"Bacteroidales"	unclass_"Bacteroidales"	unclass_"Bacteroidales"
OTU_0718	157.911	1.76164	0.431012	4.08721	4.37e-05	0.000690948	g	OTU_0718	Root	Bacteria	"Actinobacteria"	Actinobacteria	Actinomycetales	unclass_Actinomycetales	unclass_Actinomycetales
OTU_0721	55.2622	4.70953	1.78962	2.63158	0.00849901	0.0330917	g	OTU_0721	Root	Bacteria	"Actinobacteria"	Actinobacteria	Actinomycetales	Dermabacteraceae	Brachybacterium
OTU_0874	38.4671	2.68321	0.909968	2.94869	0.00319126	0.016835	g	OTU_0874	Root	Bacteria	"Actinobacteria"	Thermoleophilia	Thermoleophilales	Thermoleophilaceae	Thermoleophilum
OTU_1009	1.5472	3.84236	1.4857	2.58623	0.00970325	0.0362811	g	OTU_1009	Root	Bacteria	Firmicutes	Bacilli	Lactobacillales	Aerococcaceae	unclass_Aerococcaceae
OTU_1011	479.841	4.94865	1.59172	3.10899	0.00187726	0.011202	g	OTU_1011	Root	Bacteria	Firmicutes	Bacilli	Lactobacillales	Aerococcaceae	Aerococcus
							simper	OTU_0001	Root	Bacteria	"Proteobacteria"	Gammaproteobacteria	Pseudomonadales	Pseudomonadaceae	Pseudomonas
							simper	OTU_0007	Root	Bacteria	"Proteobacteria"	Gammaproteobacteria	Pseudomonadales	Pseudomonadaceae	unclass_Pseudomonadaceae
							simper	OTU_0020	Root	Bacteria	"Proteobacteria"	Gammaproteobacteria	"Enterobacteriales"	Enterobacteriaceae	Escherichia/Shigella
							simper	OTU_0110	Root	Bacteria	"Proteobacteria"	Gammaproteobacteria	Alteromonadales	Colwelliaceae	Colwellia
							simper	OTU_0138	Root	Bacteria	"Proteobacteria"	Gammaproteobacteria	unclass_Gammaproteobacteria	unclass_Gammaproteobacteria	unclass_Gammaproteobacteria
							simper	OTU_0248	Root	Bacteria	"Proteobacteria"	Betaproteobacteria	Burkholderiales	Oxalobacteraceae	Massilia
							simper	OTU_0253	Root	Bacteria	"Proteobacteria"	Betaproteobacteria	Burkholderiales	Oxalobacteraceae	unclass_Oxalobacteraceae
							simper	OTU_0479	Root	Bacteria	"Proteobacteria"	unclass_"Proteobacteria"	unclass_"Proteobacteria"	unclass_"Proteobacteria"	unclass_"Proteobacteria"
							simper	OTU_0640	Root	Bacteria	Cyanobacteria/Chloroplast	Chloroplast	unclass_Chloroplast	Chloroplast	Streptophyta
							simper	OTU_0642	Root	Bacteria	Cyanobacteria/Chloroplast	Chloroplast	unclass_Chloroplast	Chloroplast	Chlorophyta
							simper	OTU_0643	Root	Bacteria	Cyanobacteria/Chloroplast	Chloroplast	unclass_Chloroplast	Chloroplast	unclass_Chloroplast
							simper	OTU_0646	Root	Bacteria	Cyanobacteria/Chloroplast	Cyanobacteria	unclass_Cyanobacteria	Family I	GpI
							simper	OTU_0647	Root	Bacteria	Cyanobacteria/Chloroplast	Cyanobacteria	unclass_Cyanobacteria	unclass_Cyanobacteria	unclass_Cyanobacteria
							simper	OTU_0686	Root	Bacteria	"Actinobacteria"	Actinobacteria	Actinomycetales	Microbacteriaceae	unclass_Microbacteriaceae
							simper	OTU_0807	Root	Bacteria	"Actinobacteria"	Actinobacteria	Actinomycetales	unclass_Actinomycetales	unclass_Actinomycetales
							simper	OTU_0909	Root	Bacteria	Firmicutes	Bacilli	Bacillales	Bacillaceae 1	unclass_Bacillaceae 1
							simper	OTU_0910	Root	Bacteria	Firmicutes	Bacilli	Bacillales	Bacillaceae 1	Domibacillus
							simper	OTU_0958	Root	Bacteria	Firmicutes	Bacilli	Bacillales	unclass_Bacillales	unclass_Bacillales
							simper	OTU_0960	Root	Bacteria	Firmicutes	Bacilli	Bacillales	Paenibacillaceae 1	Paenibacillus
							simper	OTU_1003	Root	Bacteria	Firmicutes	Bacilli	Lactobacillales	Carnobacteriaceae	Carnobacterium
							simper	OTU_1011	Root	Bacteria	Firmicutes	Bacilli	Lactobacillales	Aerococcaceae	Aerococcus
							simper	OTU_1215	Root	Bacteria	unclass_Bacteria	unclass_Bacteria	unclass_Bacteria	unclass_Bacteria	unclass_Bacteria

## Sheet: SI Table V adonis and pairwise
	pairs	Df	SumsOfSqs	F.Model	R2	p.value	p.adjusted	sig		pairs	Df	SumsOfSqs	F.Model	R2	p.value	p.adjusted	sig
1	336 vs 507	1	0.139239	0.463471	0.103837	0.7	1		1	ablation vs equilibrium	1	0.191521	0.593346	0.0176626	0.833	1
2	336 vs 785	1	0.217633	1.84352	0.235037	0.095	1		2	ablation vs accumulation	1	0.327087	1.00198	0.0256904	0.375	1
3	336 vs 195	1	0.319165	0.90868	0.185117	0.3	1		3	equilibrium vs accumulation	1	0.272288	0.841792	0.0201184	0.515	1
4	336 vs 340	1	0.553224	1.76047	0.305612	0.2	1
5	336 vs 513	1	0.625906	1.9985	0.285562	0.084	1
6	336 vs 672	1	0.540256	1.71673	0.14652	0.087	1			pairs	Df	SumsOfSqs	F.Model	R2	p.value	p.adjusted	sig
7	336 vs 718	1	0.623072	1.94895	0.245183	0.07	1		1	surface vs middle	1	0.369691	1.14818	0.0326669	0.275	0.825
8	336 vs 1119	1	0.532128	1.68721	0.219483	0.063	1		2	surface vs basal	1	0.871632	2.929	0.0733553	0.014	0.042	.
9	336 vs 326	1	0.697876	2.85015	0.416072	0.1	1		3	middle vs basal	1	0.713554	2.28836	0.0528632	0.025	0.075
10	336 vs 226	1	0.506007	1.71848	0.364201	0.3	1
11	336 vs 534	1	0.684205	2.68029	0.308779	0.019	1
12	336 vs 223	1	0.531024	1.69948	0.361632	0.3	1			pairs	Df	SumsOfSqs	F.Model	R2	p.value	p.adjusted	sig
13	336 vs 523	1	0.134635	0.459765	0.103092	0.8	1		1	AF vs ALB	1	1.63458	6.81562	0.264011	0.001	0.01	*
14	336 vs 1193	1	0.175665	0.543255	0.0980029	0.667	1		2	AF vs HDF	1	1.63051	6.48605	0.227692	0.001	0.01	*
15	507 vs 785	1	0.179306	1.556	0.205929	0.349	1		3	AF vs KVG	1	2.60013	12.0912	0.325986	0.001	0.01	*
16	507 vs 195	1	0.203917	0.587635	0.128091	0.5	1		4	AF vs LF	1	0.444517	1.8698	0.0941027	0.143	1
17	507 vs 340	1	0.546744	1.76356	0.305985	0.3	1		5	ALB vs HDF	1	0.366293	1.13847	0.051425	0.323	1
18	507 vs 513	1	0.554432	1.78961	0.26358	0.169	1		6	ALB vs KVG	1	0.325552	1.18345	0.0469931	0.259	1
19	507 vs 672	1	0.473181	1.51171	0.131319	0.182	1		7	ALB vs LF	1	0.562485	1.73692	0.0927006	0.073	0.73
20	507 vs 718	1	0.556008	1.75464	0.226269	0.076	1		8	HDF vs KVG	1	0.590733	2.10534	0.0723352	0.014	0.14
21	507 vs 1119	1	0.489428	1.56581	0.206959	0.124	1		9	HDF vs LF	1	0.517332	1.59694	0.0739429	0.114	1
22	507 vs 326	1	0.595366	2.4742	0.382164	0.2	1		10	KVG vs LF	1	0.968283	3.52126	0.132771	0.003	0.03	.
23	507 vs 226	1	0.487299	1.68723	0.359963	0.3	1
24	507 vs 534	1	0.66432	2.63143	0.304866	0.075	1
25	507 vs 223	1	0.483783	1.57672	0.344509	0.3	1			pairs	Df	SumsOfSqs	F.Model	R2	p.value	p.adjusted	sig
26	507 vs 523	1	0.0892235	0.30915	0.0717428	1	1		1	b vs g	1	4.07297	30.4125	0.529719	0.001	0.021	.
27	507 vs 1193	1	0.163022	0.509481	0.0924736	0.787	1		2	b vs f	1	4.79647	45.5447	0.619279	0.001	0.021	.
28	785 vs 195	1	0.571687	3.83396	0.389869	0.057	1		3	b vs c	1	3.80895	98.6558	0.831445	0.001	0.021	.
29	785 vs 340	1	1.13935	9.15501	0.604091	0.015	1		4	b vs e	1	0.837337	43.2475	0.755448	0.065	1
30	785 vs 513	1	1.29881	8.61246	0.55164	0.005	0.525		5	b vs d	1	2.42666	40.1576	0.690496	0.001	0.021	.
31	785 vs 672	1	1.39037	6.32775	0.345255	0.002	0.21		6	b vs a	1	0.755704	29.1238	0.660047	0.005	0.105
32	785 vs 718	1	1.41163	8.02125	0.500663	0.01	1		7	g vs f	1	0.933148	4.1834	0.134155	0.001	0.021	.
33	785 vs 1119	1	1.01423	5.8709	0.423253	0.009	0.945		8	g vs c	1	1.70821	8.43887	0.307552	0.001	0.021	.
34	785 vs 326	1	1.29551	16.5691	0.734149	0.019	1		9	g vs e	1	0.445093	1.72987	0.117439	0.061	1
35	785 vs 226	1	0.950376	12.7375	0.718112	0.053	1		10	g vs d	1	0.888119	3.62798	0.175877	0.001	0.021	.
36	785 vs 534	1	1.55664	12.1928	0.60382	0.015	1		11	g vs a	1	0.717737	2.90158	0.171675	0.011	0.231
37	785 vs 223	1	0.947334	11.0904	0.689256	0.046	1		12	f vs c	1	1.67405	10.5325	0.34496	0.001	0.021	.
38	785 vs 523	1	0.169825	1.54142	0.204394	0.328	1		13	f vs e	1	0.414266	2.16592	0.133981	0.07	1
39	785 vs 1193	1	0.363682	2.30076	0.247373	0.158	1		14	f vs d	1	1.31772	6.78777	0.273835	0.001	0.021	.
40	195 vs 340	1	0.283199	0.784841	0.164027	0.9	1		15	f vs a	1	0.957322	5.13608	0.255068	0.008	0.168
41	195 vs 513	1	0.24578	0.701311	0.123009	0.909	1		16	c vs e	1	0.611036	7.3162	0.549421	0.113	1
42	195 vs 672	1	0.22779	0.683366	0.0639654	0.894	1		17	c vs d	1	1.56323	11.8628	0.542602	0.002	0.042	.
43	195 vs 718	1	0.290491	0.828189	0.12129	0.704	1		18	c vs a	1	0.995635	11.2543	0.616529	0.026	0.546
44	195 vs 1119	1	0.31434	0.907325	0.131357	0.528	1		19	e vs d	1	0.548878	2.68843	0.401952	0.166667	1
45	195 vs 326	1	0.304822	1.04591	0.207278	0.2	1		20	e vs a	1	0.551063	4.66373	0.823438	0.333333	1
46	195 vs 226	1	0.288566	0.809289	0.212451	0.7	1		21	d vs a	1	0.664608	3.55477	0.415531	0.055	1
47	195 vs 534	1	0.31947	1.11574	0.156798	0.309	1
48	195 vs 223	1	0.299976	0.800836	0.2107	0.8	1
49	195 vs 523	1	0.247195	0.728283	0.154027	0.5	1		Pairwise comparisons adj holms
50	195 vs 1193	1	0.248973	0.690388	0.121325	0.653	1
51	340 vs 513	1	0.213515	0.665438	0.117456	0.766	1		group
52	340 vs 672	1	0.259611	0.815006	0.0753588	0.678	1
53	340 vs 718	1	0.231367	0.709509	0.105747	0.618	1		a b c d e f
54	340 vs 1119	1	0.343437	1.06728	0.151018	0.351	1		b 0.23529 - - - - -
55	340 vs 326	1	0.382599	1.50362	0.273206	0.2	1		c 1.00000 0.00022 - - - -
56	340 vs 226	1	0.334827	1.08977	0.266462	0.5	1		d 1.00000 0.00232 1.00000 - - -
57	340 vs 534	1	0.247161	0.94455	0.136013	0.468	1		e 1.00000 1.00000 1.00000 1.00000 - -
58	340 vs 223	1	0.332428	1.02204	0.254111	0.5	1		f 0.70588 2.7e-07 1.00000 0.38119 1.00000 -
59	340 vs 523	1	0.567499	1.87646	0.319318	0.3	1		g 0.46667 5.2e-07 0.49236 0.12281 1.00000 1.00000
60	340 vs 1193	1	0.448685	1.3554	0.213268	0.35	1
61	513 vs 672	1	0.228202	0.71837	0.0613029	0.874	1		Glacier
62	513 vs 718	1	0.194521	0.601035	0.0790728	0.939	1		AF ALB HDF KVG
63	513 vs 1119	1	0.4067	1.27113	0.153683	0.216	1		ALB 0.026 - - -
64	513 vs 326	1	0.228067	0.859496	0.146684	0.603	1		HDF 0.025 0.771 - -
65	513 vs 226	1	0.244267	0.793926	0.165611	0.866667	1		KVG 1.8e-05 0.730 0.023 -
66	513 vs 534	1	0.159779	0.595252	0.0783716	0.944	1		LF 0.787 0.394 0.787 0.026
67	513 vs 223	1	0.297046	0.924862	0.187794	0.733333	1
68	513 vs 523	1	0.539594	1.77654	0.26216	0.178	1		Layer type
69	513 vs 1193	1	0.472449	1.44325	0.1939	0.31	1		basal middle
70	672 vs 718	1	0.14178	0.442306	0.0355486	0.962	1		middle 0.56 -
71	672 vs 1119	1	0.356514	1.11973	0.0853467	0.323	1		surface 0.48 0.65
72	672 vs 326	1	0.318606	1.09569	0.098749	0.271	1
73	672 vs 226	1	0.261529	0.837116	0.0850977	0.685	1		altitude
74	672 vs 534	1	0.222371	0.771222	0.0603875	0.75	1		195 223 226 326 336 340 507 513 523 534 672 718 785 1119
75	672 vs 223	1	0.275214	0.864311	0.08762	0.655	1		223 1.00 - - - - - - - - - - - - -
76	672 vs 523	1	0.506037	1.63252	0.140341	0.133	1		226 1.00 1.00 - - - - - - - - - - - -
77	672 vs 1193	1	0.437296	1.35684	0.109805	0.216	1		326 1.00 1.00 1.00 - - - - - - - - - - -
78	718 vs 1119	1	0.300685	0.928075	0.10395	0.556	1		336 1.00 1.00 1.00 1.00 - - - - - - - - - -
79	718 vs 326	1	0.292205	1.04422	0.148237	0.328	1		340 1.00 1.00 1.00 1.00 1.00 - - - - - - - - -
80	718 vs 226	1	0.292694	0.924537	0.156052	0.628	1		507 1.00 1.00 1.00 1.00 1.00 1.00 - - - - - - - -
81	718 vs 534	1	0.171245	0.614001	0.0712794	0.725	1		513 1.00 1.00 1.00 1.00 1.00 1.00 1.00 - - - - - - -
82	718 vs 223	1	0.271457	0.829151	0.142242	0.57	1		523 1.00 1.00 1.00 1.00 1.00 1.00 1.00 1.00 - - - - - -
83	718 vs 523	1	0.603111	1.93417	0.243778	0.079	1		534 1.00 1.00 1.00 1.00 1.00 1.00 1.00 1.00 1.00 - - - - -
84	718 vs 1193	1	0.493926	1.49264	0.175757	0.165	1		672 1.00 1.00 1.00 1.00 1.00 1.00 1.00 1.00 1.00 1.00 - - - -
85	1119 vs 326	1	0.580299	2.10616	0.259823	0.05	1		718 1.00 1.00 1.00 1.00 1.00 1.00 1.00 1.00 1.00 1.00 1.00 - - -
86	1119 vs 226	1	0.400462	1.28594	0.204574	0.198	1		785 1.00 1.00 1.00 1.00 1.00 1.00 1.00 1.00 1.00 0.83 1.00 0.83 - -
87	1119 vs 534	1	0.467853	1.69715	0.175015	0.075	1		1119 1.00 1.00 1.00 1.00 1.00 1.00 1.00 1.00 1.00 1.00 1.00 1.00 0.83 -
88	1119 vs 223	1	0.39681	1.23148	0.197622	0.274	1		1193 1.00 1.00 1.00 1.00 1.00 1.00 1.00 1.00 1.00 1.00 1.00 1.00 1.00 1.00
89	1119 vs 523	1	0.484369	1.57513	0.207934	0.127	1
90	1119 vs 1193	1	0.357307	1.09196	0.134944	0.378	1		Zone
91	326 vs 226	1	0.26712	1.24403	0.293124	0.3	1		ablation accumulation
92	326 vs 534	1	0.187554	0.870691	0.126725	0.569	1		accumulation 0.95 -
93	326 vs 223	1	0.283177	1.21674	0.288551	0.2	1		equilibrium 0.99 0.95
94	326 vs 523	1	0.588864	2.5269	0.387152	0.2	1
95	326 vs 1193	1	0.640044	2.32304	0.317224	0.093	1
96	226 vs 534	1	0.255595	1.0682	0.176032	0.437	1
97	226 vs 223	1	0.228479	0.7589	0.275074	0.666667	1
98	226 vs 523	1	0.44974	1.61374	0.349768	0.3	1
99	226 vs 1193	1	0.495071	1.54525	0.278662	0.2	1
100	534 vs 223	1	0.297695	1.19039	0.192296	0.228	1
101	534 vs 523	1	0.669158	2.70482	0.310727	0.07	1
102	534 vs 1193	1	0.60615	2.19868	0.239022	0.016	1
103	223 vs 523	1	0.461672	1.55599	0.341527	0.3	1
104	223 vs 1193	1	0.494603	1.48133	0.27025	0.2	1
105	523 vs 1193	1	0.167216	0.5327	0.0962821	0.742	1
