# Supplementary material for: Selection processes of Arctic seasonal glacier snowpack bacterial communities
Source: Microbiome. 2023 Mar 2;11:35. doi: 10.1186/s40168-023-01473-6 (PMC9979512; doi:10.1186/s40168-023-01473-6)
Supplement: Supplementary file 4 — Additional file 3. [file 40168_2023_1473_MOESM3_ESM.xlsx]

## Sheet: Feuil1
species	genus	class	reads
Actinoplanes sp. SE50	Actinoplanes	Actinobacteria	564
Catenulispora acidiphila DSM 44928	Catenulispora	Actinobacteria	0
Nocardia brasiliensis	Nocardia	Actinobacteria	6
Agrobacterium sp. DSM 25558	Agrobacterium	Alphaproteobacteria	0
Caulobacter henricii	Caulobacter	Alphaproteobacteria	20
Ferrovibrio terrae	Ferrovibrio	Alphaproteobacteria	0
Gluconacetobacter diazotrophicus PA1 5	Gluconacetobacter	Alphaproteobacteria	0
Magnetospirillum magneticum AMB-1	Magnetospirillum	Alphaproteobacteria	0
Maliponia aquimaris	Maliponia	Alphaproteobacteria	0
Methylosinus sp. PW1	Methylosinus	Alphaproteobacteria	0
Nitrospirillum amazonense	Nitrospirillum	Alphaproteobacteria	0
Niveispirillum cyanobacteriorum	Niveispirillum	Alphaproteobacteria	0
Phenylobacterium hankyongense	Phenylobacterium	Alphaproteobacteria	11
Pleomorphomonas sp. SM30	Pleomorphomonas	Alphaproteobacteria	2
Rhizobiales bacterium	Rhizobiales	Alphaproteobacteria	1626
Roseomonas nepalensis	Roseomonas	Alphaproteobacteria	35
Ruegeria litorea R37	Ruegeria	Alphaproteobacteria	0
Ruegeria mediterranea M17	Ruegeria	Alphaproteobacteria	0
Sinorhizobium fredii NGR234	Sinorhizobium	Alphaproteobacteria	0
Telmatospirillum siberiense	Telmatospirilium	Alphaproteobacteria	2
Bacillus amyloliquefaciens	Bacillus	Bacilli	46139
Lactobacillus paracasei subsp. paracasei CNCM I-4270	Lactobacillus	Bacilli	7310
Paenibacillus sp. AD87	Paenibacillus	Bacilli	48158
Staphylococcus sciuri subsp. sciuri	Staphylococcus	Bacilli	92961
Streptococcus dysgalactiae subsp. Equisimilis	Streptococcus	Bacilli	21030
Bordetella bronchiseptica 00-P-2730	Bordetella	Betaproteobacteria	5
Burkholderiales bacterium	Burholderia	Betaproteobacteria	5871
Caballeronia pedi	Caballeronia	Betaproteobacteria	0
Candidatus Accumulibacter sp. SK-01	Candidatus Accumulibacter	Betaproteobacteria	0
Duganella sp. HH101	Duganella	Betaproteobacteria	334
Iodobacter fluviatilis	Iodobacter	Betaproteobacteria	0
Nitrosomonas europaea ATCC 19718	Nitrosomonas	Betaproteobacteria	3
Variovorax paradoxus	Variovorax	Betaproteobacteria	0
Blautia obeum	Blautia	Clostridia	1
Clostridium sp. C105KSO14	Clostridium	Clostridia	185
Calothrix sp. NIES-2100	Calothrix	Cyano	0
Prochlorococcus marinus str. MIT 1342	Prochlorococcus	Cyano	0
Truepera radiovictrix DSM 17093	Truepera	Deinocci	240
Haliangium ochraceum DSM 14365	Haliangium	Deltaproteobacteria	2
Flavobacterium hibernum	Flavobacterium	Flavobacteriia	17670
Spirosoma linguale DSM 74	Spirosoma	Flavobacteriia	24826
Acinetobacter baumannii	Acinetobacer	Gammaproteobacteria	57892
Enterobacter cloacae	Enterobacter	Gammaproteobacteria	19
Escherichia coli O145:H28 str. RM12761	Escherichia	Gammaproteobacteria	88131
Methylomonas methanica MC09	Methylomonas	Gammaproteobacteria	12
Pantoea agglomerans	Pantoea	Gammaproteobacteria	3101
Phocoenobacter uteri	Phocoenobacter	Gammaproteobacteria	0
Pseudomonas antarctica	Pseudomonas	Gammaproteobacteria	906599
Serratia fonticola	Serratia	Gammaproteobacteria	1004
Thiotrichales bacterium HS_08	Thiotrichales	Gammaproteobacteria	10
Xanthomonas axonopodis pv. vasculorum	Xanthomonas	Gammaproteobacteria	183
Gemmataceae bacterium	Gemmata	Planctomycetia	1220
Pirellula staleyi DSM 6068	Perellula	Planctomycetia	0
